# Supplementary material for: Parallel genetic adaptation across environments differing in mode of growth or resource availability
Source: Evol Lett. 2018 Aug 4;2(4):355–67. doi: 10.1002/evl3.75 (PMC6121802; doi:10.1002/evl3.75)
Supplement: Supplementary file 7 — Table S3. [file EVL3-2-355-s007.xlsx]

## Sheet: Breseq_Output
Treatment	Sample	Evidence	Seq ID	Position	Mutation	Frequency	Annotation	Gene	Gene.Assigned	Description	BC Include?	Synonymous
High carbon, small bead	CBT727	RA	NC_008542	80,791	C→T	5.6%	A100V (GCG→GTG)	Bcen2424_0079 →	Bcen2424_0079 →	AsnC family transcriptional regulator	Y	N
High carbon, small bead	CBT727	RA	NC_008542	125,864	Δ1 bp	5.4%	coding (1284/1653 nt)	Bcen2424_0117 ←	Bcen2424_0117 ←	acyl‑CoA dehydrogenase domain‑containing protein	Y	N
High carbon, small bead	CBT729	JC	NC_008542	145,201	Δ49 bp	5.2%	intergenic (+85/+109)	Bcen2424_0132 → / ← Bcen2424_0133	None	major facilitator transporter/pyridoxamine 5'‑phosphate oxidase‑like FMN‑binding protein	N	N
Low carbon, planktonic	CBT743	JC	NC_008542	163,756	+GGTTCGC	51.2%	intergenic (‑189/+203)	Bcen2424_0148 ← / ← Bcen2424_0149	None	oxidoreductase domain‑containing protein/hypothetical protein	N	N
High carbon, planktonic	CBT739	RA	NC_008542	299,275	A→T	5.0%	D442V (GAC→GTC)	Bcen2424_0258 →	Bcen2424_0258 →	methyl‑accepting chemotaxis sensory transducer	Y	N
High carbon, planktonic	CBT739	RA	NC_008542	319,400	C→T	6.4%	A42V (GCG→GTG)	Bcen2424_0277 →	Bcen2424_0277 →	2‑nitropropane dioxygenase	Y	N
High carbon, small bead	CBT728	RA	NC_008542	366,666	G→T	6.0%	intergenic (+55/+83)	Bcen2424_0320 → / ← Bcen2424_0321	None	hypothetical protein/4‑hydroxyphenylpyruvate dioxygenase	N	N
High carbon, planktonic	CBT739	JC	NC_008542	382,136	Δ3 bp	6.9%	noncoding (75‑77/117 nt)	Bcen2424_R0010a →	Bcen2424_R0010a →	5S ribosomal RNA	Y	N
High carbon, planktonic	CBT740	RA	NC_008542	391,787	C→T	100%	P663L (CCG→CTG)	rpoB →	rpoB →	DNA‑directed RNA polymerase subunit beta	Y	N
High carbon, planktonic	CBT741	RA	NC_008542	397,172	G→A	100%	R1082H (CGT→CAT)	Bcen2424_0341 →	Bcen2424_0341 →	DNA‑directed RNA polymerase subunit beta'	Y	N
High carbon, planktonic	CBT736	RA	NC_008542	398,030	G→T	100%	G1368V (GGT→GTT)	Bcen2424_0341 →	Bcen2424_0341 →	DNA‑directed RNA polymerase subunit beta'	Y	N
High carbon, planktonic	CBT741	RA	NC_008542	402,440	C→G	100%	A258G (GCG→GGG)	Bcen2424_0345 →	Bcen2424_0345 →	elongation factor G	Y	N
High carbon, planktonic	CBT741	RA	NC_008542	403,352	C→G	100%	A562G (GCT→GGT)	Bcen2424_0345 →	Bcen2424_0345 →	elongation factor G	Y	N
High carbon, planktonic	CBT739	RA	NC_008542	434,437	C→T	6.3%	A103A (GCC→GCT)	Bcen2424_0388 →	Bcen2424_0388 →	hypothetical protein	N	Y
High carbon, planktonic	CBT740	RA	NC_008542	445,260	G→A	6.3%	Q293Q (CAG→CAA)	ugpC →	ugpC →	glycerol‑3‑phosphate transporter ATP‑binding subunit	N	Y
High carbon, planktonic	CBT740	RA	NC_008542	454,130	T→A	100%	F324I (TTC→ATC)	gltD →	gltD →	glutamate synthase subunit beta	Y	N
High carbon, small bead	CBT727	RA	NC_008542	465,029	C→A	5.1%	F208L (TTC→TTA)	thiG →	thiG →	thiazole synthase	Y	N
High carbon, large bead	CBT721	RA	NC_008542	568,104	G→A	5.1%	A101V (GCG→GTG)	Bcen2424_0509 ←	Bcen2424_0509 ←	HemK family modification methylase	Y	N
Low carbon, planktonic	CBT742	JC	NC_008542	647,891	+GCGAACGCG	6.1%	coding (465/912 nt)	Bcen2424_0576 ←	Bcen2424_0576 ←	prepilin peptidase	Y	N
Low carbon, planktonic	CBT742	JC	NC_008542	647,892	Δ9 bp	9.2%	coding (456‑464/912 nt)	Bcen2424_0576 ←	Bcen2424_0576 ←	prepilin peptidase	Y	N
Low carbon, large bead	CBT732	RA	NC_008542	657,193	C→G	72.1%	T149T (ACG→ACC)	Bcen2424_0585 ←	Bcen2424_0585 ←	hypothetical protein	N	Y
Low carbon, large bead	CBT731	RA	NC_008542	663,565	Δ1 bp	5.6%	coding (493/894 nt)	Bcen2424_0591 →	Bcen2424_0591 →	cytochrome c assembly protein	Y	N
High carbon, large bead	CBT720	RA	NC_008542	670,653	C→A	10.5%	A98A (GCC→GCA)	Bcen2424_0598 →	Bcen2424_0598 →	hypothetical protein	N	Y
Low carbon, planktonic	CBT747	RA	NC_008542	688,783	C→T	17.6%	intergenic (+132/‑218)	Bcen2424_0616 → / → Bcen2424_0617	None	hypothetical protein/IclR family transcriptional regulator	N	N
Low carbon, planktonic	CBT745	RA	NC_008542	689,268	C→G	100%	R90G (CGC→GGC)	Bcen2424_0617 →	Bcen2424_0617 →	IclR family transcriptional regulator	Y	N
Low carbon, planktonic	CBT746	RA	NC_008542	689,268	C→T	73.2%	R90C (CGC→TGC)	Bcen2424_0617 →	Bcen2424_0617 →	IclR family transcriptional regulator	Y	N
Low carbon, planktonic	CBT747	RA	NC_008542	689,268	C→T	87.5%	R90C (CGC→TGC)	Bcen2424_0617 →	Bcen2424_0617 →	IclR family transcriptional regulator	Y	N
Low carbon, planktonic	CBT743	RA	NC_008542	689,269	G→A	10.9%	R90H (CGC→CAC)	Bcen2424_0617 →	Bcen2424_0617 →	IclR family transcriptional regulator	Y	N
Low carbon, planktonic	CBT743	RA	NC_008542	689,298	C→A	30.7%	P100T (CCG→ACG)	Bcen2424_0617 →	Bcen2424_0617 →	IclR family transcriptional regulator	Y	N
Low carbon, planktonic	CBT746	RA	NC_008542	689,299	C→T	25.0%	P100L (CCG→CTG)	Bcen2424_0617 →	Bcen2424_0617 →	IclR family transcriptional regulator	Y	N
Low carbon, planktonic	CBT742	RA	NC_008542	689,353	T→A	100%	V118E (GTG→GAG)	Bcen2424_0617 →	Bcen2424_0617 →	IclR family transcriptional regulator	Y	N
High carbon, planktonic	CBT736	RA	NC_008542	809,300	A→T	100%	intergenic (+181/‑451)	Bcen2424_0725 → / → Bcen2424_0726	None	LysR family transcriptional regulator/catalase/peroxidase HPI	N	N
High carbon, planktonic	CBT738	RA	NC_008542	809,300	A→T	100%	intergenic (+181/‑451)	Bcen2424_0725 → / → Bcen2424_0726	None	LysR family transcriptional regulator/catalase/peroxidase HPI	N	N
High carbon, small bead	CBT727	RA	NC_008542	816,545	C→A	5.6%	V118L (GTG→TTG)	glcF ←	glcF ←	glycolate oxidase iron‑sulfur subunit	Y	N
High carbon, small bead	CBT726	RA	NC_008542	830,102	G→T	5.9%	P400T (CCG→ACG)	Bcen2424_0741 ←	Bcen2424_0741 ←	hypothetical protein	Y	N
High carbon, large bead	CBT722	JC	NC_008542	922,314	Δ66 bp	7.6%	intergenic (+139/+6)	Bcen2424_0821 → / ← Bcen2424_0822	None	fumarylacetoacetase/major facilitator transporter	N	N
High carbon, small bead	CBT725	JC	NC_008542	922,314	Δ66 bp	10.8%	intergenic (+139/+6)	Bcen2424_0821 → / ← Bcen2424_0822	None	fumarylacetoacetase/major facilitator transporter	N	N
High carbon, small bead	CBT726	JC	NC_008542	922,314	Δ66 bp	13.0%	intergenic (+139/+6)	Bcen2424_0821 → / ← Bcen2424_0822	None	fumarylacetoacetase/major facilitator transporter	N	N
High carbon, planktonic	CBT740	JC	NC_008542	922,314	Δ66 bp	10.8%	intergenic (+139/+6)	Bcen2424_0821 → / ← Bcen2424_0822	None	fumarylacetoacetase/major facilitator transporter	N	N
High carbon, planktonic	CBT741	JC	NC_008542	922,314	Δ66 bp	8.3%	intergenic (+139/+6)	Bcen2424_0821 → / ← Bcen2424_0822	None	fumarylacetoacetase/major facilitator transporter	N	N
Low carbon, planktonic	CBT742	JC	NC_008542	922,314	Δ66 bp	19.3%	intergenic (+139/+6)	Bcen2424_0821 → / ← Bcen2424_0822	None	fumarylacetoacetase/major facilitator transporter	N	N
Low carbon, planktonic	CBT745	JC	NC_008542	922,314	Δ66 bp	9.0%	intergenic (+139/+6)	Bcen2424_0821 → / ← Bcen2424_0822	None	fumarylacetoacetase/major facilitator transporter	N	N
Low carbon, planktonic	CBT747	JC	NC_008542	922,314	Δ66 bp	7.6%	intergenic (+139/+6)	Bcen2424_0821 → / ← Bcen2424_0822	None	fumarylacetoacetase/major facilitator transporter	N	N
High carbon, large bead	CBT720	JC	NC_008542	922,320	Δ60 bp	20.2%	intergenic (+145/+6)	Bcen2424_0821 → / ← Bcen2424_0822	None	fumarylacetoacetase/major facilitator transporter	N	N
High carbon, large bead	CBT723	JC	NC_008542	922,320	Δ60 bp	21.8%	intergenic (+145/+6)	Bcen2424_0821 → / ← Bcen2424_0822	None	fumarylacetoacetase/major facilitator transporter	N	N
Low carbon, large bead	CBT730	JC	NC_008542	922,320	Δ60 bp	14.4%	intergenic (+145/+6)	Bcen2424_0821 → / ← Bcen2424_0822	None	fumarylacetoacetase/major facilitator transporter	N	N
Low carbon, large bead	CBT735	JC	NC_008542	922,320	Δ60 bp	19.8%	intergenic (+145/+6)	Bcen2424_0821 → / ← Bcen2424_0822	None	fumarylacetoacetase/major facilitator transporter	N	N
Low carbon, planktonic	CBT743	JC	NC_008542	922,320	Δ60 bp	21.6%	intergenic (+145/+6)	Bcen2424_0821 → / ← Bcen2424_0822	None	fumarylacetoacetase/major facilitator transporter	N	N
Low carbon, planktonic	CBT742	RA	NC_008542	927,484	A→T	6.0%	L160H (CTC→CAC)	Bcen2424_0826 ←	Bcen2424_0826 ←	LysR family transcriptional regulator	Y	N
Low carbon, planktonic	CBT747	RA	NC_008542	927,760	C→T	44.2%	G68D (GGT→GAT)	Bcen2424_0826 ←	Bcen2424_0826 ←	LysR family transcriptional regulator	Y	N
Low carbon, large bead	CBT734	RA	NC_008542	934,307	C→G	16.9%	L234V (CTG→GTG)	Bcen2424_0832 →	Bcen2424_0832 →	2Fe‑2S ferredoxin, iron‑sulfur binding site	Y	N
Low carbon, large bead	CBT732	RA	NC_008542	959,484	Δ1 bp	5.3%	coding (2155/2487 nt)	Bcen2424_0852 →	Bcen2424_0852 →	hypothetical protein	Y	N
Low carbon, planktonic	CBT747	RA	NC_008542	967,572	C→T	19.2%	A70A (GCC→GCT)	Bcen2424_0863 →	Bcen2424_0863 →	hypothetical protein	N	Y
High carbon, small bead	CBT729	RA	NC_008542	984,919	C→G	30.7%	H209D (CAC→GAC)	Bcen2424_0880 →	Bcen2424_0880 →	GDP‑mannose 4,6‑dehydratase	Y	N
High carbon, small bead	CBT725	JC	NC_008542	994,612	Δ63 bp	33.3%	coding (505‑567/1017 nt)	Bcen2424_0886 →	Bcen2424_0886 →	glycosyl transferase family protein	Y	N
High carbon, small bead	CBT727	JC	NC_008542	994,612	Δ63 bp	20.8%	coding (505‑567/1017 nt)	Bcen2424_0886 →	Bcen2424_0886 →	glycosyl transferase family protein	Y	N
High carbon, small bead	CBT727	RA	NC_008542	1,085,147	G→A	7.8%	V651V (GTG→GTA)	Bcen2424_0975 →	Bcen2424_0975 →	cell division protein FtsK/SpoIIIE	N	Y
Low carbon, planktonic	CBT747	RA	NC_008542	1,104,964	Δ1 bp	5.5%	coding (214/984 nt)	Bcen2424_0998 →	Bcen2424_0998 →	hypothetical protein	Y	N
Low carbon, planktonic	CBT743	RA	NC_008542	1,105,621	C→T	5.8%	R291C (CGC→TGC)	Bcen2424_0998 →	Bcen2424_0998 →	hypothetical protein	Y	N
Low carbon, planktonic	CBT747	RA	NC_008542	1,105,714	C→G	5.9%	Q322E (CAA→GAA)	Bcen2424_0998 →	Bcen2424_0998 →	hypothetical protein	Y	N
High carbon, planktonic	CBT737	JC	NC_008542	1,212,888	Δ3 bp	6.0%	coding (227‑229/663 nt)	Bcen2424_1101 →	Bcen2424_1101 →	hypothetical protein	Y	N
High carbon, small bead	CBT729	RA	NC_008542	1,221,663	G→A	6.0%	T1015M (ACG→ATG)	Bcen2424_1110 ←	Bcen2424_1110 ←	ribonuclease	Y	N
High carbon, planktonic	CBT740	RA	NC_008542	1,233,916	A→G	5.3%	K176R (AAG→AGG)	Bcen2424_1122 →	Bcen2424_1122 →	malonyl CoA‑acyl carrier protein transacylase	Y	N
High carbon, planktonic	CBT739	RA	NC_008542	1,245,450	Δ1 bp	8.9%	coding (822/1230 nt)	Bcen2424_1134 →	Bcen2424_1134 →	ribonuclease III	Y	N
High carbon, small bead	CBT727	RA	NC_008542	1,295,942	G→A	8.1%	intergenic (‑125/‑250)	Bcen2424_1179 ← / → argD	Bcen2424_1179 ←	transposase, mutator type/bifunctional N‑succinyldiaminopimelate‑aminotransferase/acetylornithine transaminase protein	Y	N
High carbon, small bead	CBT726	RA	NC_008542	1,316,547	A→G	14.9%	V445A (GTG→GCG)	Bcen2424_1196 ←	Bcen2424_1196 ←	acriflavin resistance protein	Y	N
Low carbon, planktonic	CBT747	RA	NC_008542	1,322,994	A→C	23.6%	Y160D (TAC→GAC)	Bcen2424_1199 ←	Bcen2424_1199 ←	IclR family transcriptional regulator	Y	N
High carbon, large bead	CBT720	RA	NC_008542	1,324,211	C→A	66.3%	P638P (CCG→CCT)	Bcen2424_1201 ←	Bcen2424_1201 ←	phosphatase‑like protein	N	Y
Low carbon, large bead	CBT732	RA	NC_008542	1,346,933	Δ1 bp	5.8%	coding (1000/2319 nt)	Bcen2424_1216 →	Bcen2424_1216 →	exodeoxyribonuclease V subunit alpha	Y	N
High carbon, small bead	CBT724	RA	NC_008542	1,353,434	G→A	13.5%	G335G (GGC→GGT)	Bcen2424_1223 ←	Bcen2424_1223 ←	thiamine biosynthesis protein ThiC	N	Y
High carbon, planktonic	CBT739	RA	NC_008542	1,373,059	C→T	7.1%	intergenic (+179/‑236)	Bcen2424_1242 → / → Bcen2424_1243	None	hypothetical protein/3‑methyl‑2‑oxobutanoate dehydrogenase	N	N
High carbon, planktonic	CBT739	RA	NC_008542	1,487,681	Δ1 bp	5.6%	coding (654/786 nt)	Bcen2424_1348 →	Bcen2424_1348 →	ABC transporter‑like protein	Y	N
High carbon, small bead	CBT724	RA	NC_008542	1,511,811	G→A	5.2%	intergenic (‑127/‑342)	Bcen2424_1373 ← / → Bcen2424_1374	Bcen2424_1373 ←	phospholipid/glycerol acyltransferase/CDP‑alcohol phosphatidyltransferase	Y	N
High carbon, planktonic	CBT739	RA	NC_008542	1,514,201	C→T	6.2%	P462S (CCG→TCG)	Bcen2424_1375 →	Bcen2424_1375 →	alpha/beta hydrolase fold protein	Y	N
High carbon, large bead	CBT718	RA	NC_008542	1,557,830	C→T	9.8%	L70L (CTG→TTG)	Bcen2424_1411 →	Bcen2424_1411 →	hypothetical protein	N	Y
High carbon, large bead	CBT720	JC	NC_008542	1,585,907	Δ9 bp	7.5%	coding (793‑801/1362 nt)	Bcen2424_1437 →	Bcen2424_1437 →	peptidoglycan‑binding LysM	Y	N
High carbon, planktonic	CBT739	RA	NC_008542	1,586,062	C→G	6.3%	F316L (TTC→TTG)	Bcen2424_1437 →	Bcen2424_1437 →	peptidoglycan‑binding LysM	Y	N
High carbon, small bead	CBT726	RA	NC_008542	1,588,216	C→T	80.9%	S577L (TCG→TTG)	Bcen2424_1438 →	Bcen2424_1438 →	rowS	Y	N
High carbon, small bead	CBT728	RA	NC_008542	1,588,216	C→T	100%	S577L (TCG→TTG)	Bcen2424_1438 →	Bcen2424_1438 →	rowS	Y	N
Low carbon, large bead	CBT731	RA	NC_008542	1,617,348	Δ1 bp	5.1%	coding (158/1674 nt)	Bcen2424_1461 ←	Bcen2424_1461 ←	electron‑transferring‑flavoprotein dehydrogenase	Y	N
Low carbon, planktonic	CBT743	RA	NC_008542	1,682,096	C→T	59.6%	A50V (GCG→GTG)	Bcen2424_1521 →	Bcen2424_1521 →	type II and III secretion system protein	Y	N
Low carbon, planktonic	CBT747	RA	NC_008542	1,685,680	C→T	12.0%	Q362* (CAG→TAG)	Bcen2424_1523 →	Bcen2424_1523 →	type II secretion system protein E	Y	N
Low carbon, planktonic	CBT744	RA	NC_008542	1,687,645	T→G	67.3%	L240R (CTG→CGG)	Bcen2424_1525 →	Bcen2424_1525 →	type II secretion system protein	Y	N
Low carbon, planktonic	CBT747	RA	NC_008542	1,687,843	C→G	15.0%	T306R (ACG→AGG)	Bcen2424_1525 →	Bcen2424_1525 →	type II secretion system protein	Y	N
High carbon, small bead	CBT727	RA	NC_008542	1,739,962	C→T	5.4%	S80S (AGC→AGT)	Bcen2424_1576 →	Bcen2424_1576 →	GCN5‑like N‑acetyltransferase	N	Y
High carbon, large bead	CBT723	RA	NC_008542	1,741,238	C→T	6.0%	F47F (TTC→TTT)	Bcen2424_1578 →	Bcen2424_1578 →	hypothetical protein	N	Y
High carbon, planktonic	CBT739	RA	NC_008542	1,742,820	Δ1 bp	5.2%	coding (186/744 nt)	Bcen2424_1579 ←	Bcen2424_1579 ←	hypothetical protein	Y	N
High carbon, large bead	CBT720	RA	NC_008542	1,793,600	C→G	26.4%	N56K (AAC→AAG)	Bcen2424_1626 →	Bcen2424_1626 →	fimbrial protein	Y	N
High carbon, large bead	CBT722	RA	NC_008542	1,793,600	C→G	6.5%	N56K (AAC→AAG)	Bcen2424_1626 →	Bcen2424_1626 →	fimbrial protein	Y	N
High carbon, small bead	CBT724	RA	NC_008542	1,793,600	C→G	15.0%	N56K (AAC→AAG)	Bcen2424_1626 →	Bcen2424_1626 →	fimbrial protein	Y	N
High carbon, small bead	CBT726	RA	NC_008542	1,793,610	C→A	32.7%	Q60K (CAA→AAA)	Bcen2424_1626 →	Bcen2424_1626 →	fimbrial protein	Y	N
High carbon, small bead	CBT729	RA	NC_008542	1,793,665	A→T	21.1%	D78V (GAC→GTC)	Bcen2424_1626 →	Bcen2424_1626 →	fimbrial protein	Y	N
High carbon, large bead	CBT723	RA	NC_008542	1,793,725	C→G	21.1%	P98R (CCG→CGG)	Bcen2424_1626 →	Bcen2424_1626 →	fimbrial protein	Y	N
High carbon, small bead	CBT727	RA	NC_008542	1,793,799	G→A	9.0%	D123N (GAC→AAC) ‡	Bcen2424_1626 →	Bcen2424_1626 →	fimbrial protein	Y	N
High carbon, small bead	CBT727	RA	NC_008542	1,793,800	A→G	22.5%	D123G (GAC→GGC) ‡	Bcen2424_1626 →	Bcen2424_1626 →	fimbrial protein	Y	N
High carbon, large bead	CBT722	RA	NC_008542	1,793,942	G→T	6.2%	Q170H (CAG→CAT)	Bcen2424_1626 →	Bcen2424_1626 →	fimbrial protein	Y	N
Low carbon, planktonic	CBT747	RA	NC_008542	1,801,296	A→G	13.1%	T5A (ACC→GCC)	Bcen2424_1635 →	Bcen2424_1635 →	ABC transporter‑like protein	Y	N
High carbon, planktonic	CBT741	RA	NC_008542	1,803,278	G→T	14.5%	V384L (GTG→TTG)	Bcen2424_1636 →	Bcen2424_1636 →	iron‑hydroxamate transporter permease subunit	Y	N
High carbon, planktonic	CBT741	RA	NC_008542	1,804,603	G→A	6.6%	A130T (GCG→ACG)	Bcen2424_1637 →	Bcen2424_1637 →	ferric iron reductase	Y	N
High carbon, large bead	CBT721	RA	NC_008542	1,809,016	G→A	6.0%	V272I (GTC→ATC)	Bcen2424_1640 →	Bcen2424_1640 →	amino acid adenylation domain‑containing protein	Y	N
High carbon, small bead	CBT727	RA	NC_008542	1,821,375	G→A	7.5%	V1156V (GTG→GTA)	Bcen2424_1641 →	Bcen2424_1641 →	amino acid adenylation domain‑containing protein	N	Y
High carbon, large bead	CBT720	RA	NC_008542	1,824,131	C→G	67.2%	S61W (TCG→TGG)	Bcen2424_1643 →	Bcen2424_1643 →	lysine/ornithine N‑monooxygenase	Y	N
High carbon, large bead	CBT723	RA	NC_008542	1,824,176	A→C	12.4%	Y76S (TAC→TCC)	Bcen2424_1643 →	Bcen2424_1643 →	lysine/ornithine N‑monooxygenase	Y	N
High carbon, planktonic	CBT737	RA	NC_008542	1,824,179	C→T	8.0%	T77M (ACG→ATG)	Bcen2424_1643 →	Bcen2424_1643 →	lysine/ornithine N‑monooxygenase	Y	N
High carbon, small bead	CBT726	RA	NC_008542	1,824,250	C→T	20.0%	R101C (CGC→TGC)	Bcen2424_1643 →	Bcen2424_1643 →	lysine/ornithine N‑monooxygenase	Y	N
High carbon, planktonic	CBT737	RA	NC_008542	1,824,250	C→A	9.4%	R101S (CGC→AGC)	Bcen2424_1643 →	Bcen2424_1643 →	lysine/ornithine N‑monooxygenase	Y	N
High carbon, planktonic	CBT737	RA	NC_008542	1,824,419	C→T	14.3%	T157M (ACG→ATG)	Bcen2424_1643 →	Bcen2424_1643 →	lysine/ornithine N‑monooxygenase	Y	N
High carbon, planktonic	CBT739	RA	NC_008542	1,824,419	C→A	35.3%	T157K (ACG→AAG)	Bcen2424_1643 →	Bcen2424_1643 →	lysine/ornithine N‑monooxygenase	Y	N
High carbon, planktonic	CBT741	RA	NC_008542	1,824,419	Δ1 bp	69.5%	coding (470/1377 nt)	Bcen2424_1643 →	Bcen2424_1643 →	lysine/ornithine N‑monooxygenase	Y	N
High carbon, planktonic	CBT738	RA	NC_008542	1,824,508	T→C	43.4%	S187P (TCG→CCG)	Bcen2424_1643 →	Bcen2424_1643 →	lysine/ornithine N‑monooxygenase	Y	N
High carbon, planktonic	CBT737	RA	NC_008542	1,824,593	C→A	14.7%	A215E (GCG→GAG)	Bcen2424_1643 →	Bcen2424_1643 →	lysine/ornithine N‑monooxygenase	Y	N
High carbon, planktonic	CBT741	RA	NC_008542	1,824,647	T→G	8.3%	L233R (CTC→CGC)	Bcen2424_1643 →	Bcen2424_1643 →	lysine/ornithine N‑monooxygenase	Y	N
High carbon, planktonic	CBT737	RA	NC_008542	1,824,682	G→T	9.8%	D245Y (GAC→TAC)	Bcen2424_1643 →	Bcen2424_1643 →	lysine/ornithine N‑monooxygenase	Y	N
High carbon, small bead	CBT726	JC	NC_008542	1,824,749	+CGCGCGC	17.0%	coding (800/1377 nt)	Bcen2424_1643 →	Bcen2424_1643 →	lysine/ornithine N‑monooxygenase	Y	N
High carbon, planktonic	CBT739	JC	NC_008542	1,824,756	+CGCGCGC	22.7%	coding (807/1377 nt)	Bcen2424_1643 →	Bcen2424_1643 →	lysine/ornithine N‑monooxygenase	Y	N
High carbon, planktonic	CBT739	RA	NC_008542	1,824,764	T→C	5.1%	L272P (CTG→CCG)	Bcen2424_1643 →	Bcen2424_1643 →	lysine/ornithine N‑monooxygenase	Y	N
High carbon, planktonic	CBT741	JC	NC_008542	1,825,126	Δ74 bp	13.2%	coding (1177‑1250/1377 nt)	Bcen2424_1643 →	Bcen2424_1643 →	lysine/ornithine N‑monooxygenase	Y	N
High carbon, planktonic	CBT739	RA	NC_008542	1,846,036	G→T	6.7%	intergenic (+18/‑51)	Bcen2424_1658 → / → Bcen2424_1659	Bcen2424_1659 →	magnesium chelatase/Mg‑chelatase subunit ChlD‑like protein	Y	N
Low carbon, large bead	CBT734	JC	NC_008542	1,889,554	+CGCGC	8.1%	coding (35/285 nt)	Bcen2424_1703 ←	Bcen2424_1703 ←	hypothetical protein	Y	N
High carbon, small bead	CBT727	RA	NC_008542	1,897,479	C→G	5.3%	G219A (GGT→GCT)	Bcen2424_1706 ←	Bcen2424_1706 ←	hydrophobe/amphiphile efflux‑1 (HAE1) family protein	Y	N
High carbon, planktonic	CBT739	RA	NC_008542	1,936,664	G→A	8.5%	L318L (CTG→CTA)	Bcen2424_1741 →	Bcen2424_1741 →	RND efflux system outer membrane lipoprotein	N	Y
Low carbon, planktonic	CBT746	RA	NC_008542	2,008,668	A→C	6.1%	L8V (TTA→GTA)	hfq ←	hfq ←	RNA‑binding protein Hfq	Y	N
Low carbon, large bead	CBT732	RA	NC_008542	2,029,039	Δ1 bp	5.5%	coding (1707/2364 nt)	Bcen2424_1827 ←	Bcen2424_1827 ←	DNA polymerase III subunits gamma and tau	Y	N
Low carbon, large bead	CBT734	RA	NC_008542	2,035,755	G→T	9.6%	E130D (GAG→GAT)	Bcen2424_1832 →	Bcen2424_1832 →	hypothetical protein	Y	N
High carbon, large bead	CBT718	RA	NC_008542	2,037,301	G→A	13.4%	V178V (GTG→GTA)	Bcen2424_1834 →	Bcen2424_1834 →	glycosyltransferase	N	Y
High carbon, planktonic	CBT740	RA	NC_008542	2,067,313	C→G	28.0%	Q218E (CAG→GAG)	Bcen2424_1861 →	Bcen2424_1861 →	putative formyltransferase	Y	N
High carbon, planktonic	CBT736	RA	NC_008542	2,118,868	T→A	100%	L34Q (CTG→CAG)	Bcen2424_1910 →	Bcen2424_1910 →	intracellular septation protein A	Y	N
High carbon, planktonic	CBT738	RA	NC_008542	2,118,868	T→A	100%	L34Q (CTG→CAG)	Bcen2424_1910 →	Bcen2424_1910 →	intracellular septation protein A	Y	N
Low carbon, large bead	CBT730	RA	NC_008542	2,127,388	G→C	5.1%	G170R (GGG→CGG)	Bcen2424_1916 →	Bcen2424_1916 →	carbohydrate kinase	Y	N
High carbon, planktonic	CBT739	RA	NC_008542	2,194,120	G→A	5.7%	A27T (GCC→ACC)	Bcen2424_1975 →	Bcen2424_1975 →	binding‑protein‑dependent transport systems inner membrane component	Y	N
Low carbon, planktonic	CBT743	RA	NC_008542	2,210,308	G→A	5.6%	R126W (CGG→TGG)	Bcen2424_1993 ←	Bcen2424_1993 ←	hypothetical protein	Y	N
High carbon, planktonic	CBT740	RA	NC_008542	2,240,573	A→G	5.7%	A125A (GCA→GCG)	Bcen2424_2022 →	Bcen2424_2022 →	pseudouridine synthase Rsu	Y	N
Low carbon, planktonic	CBT746	RA	NC_008542	2,322,343	Δ1 bp	5.3%	coding (1162/1248 nt)	Bcen2424_2089 →	Bcen2424_2089 →	hypothetical protein	Y	N
High carbon, small bead	CBT727	RA	NC_008542	2,348,871	G→A	6.5%	G144S (GGC→AGC)	Bcen2424_2116 →	Bcen2424_2116 →	single‑stranded‑DNA‑specific exonuclease RecJ	Y	N
High carbon, planktonic	CBT739	RA	NC_008542	2,418,897	G→A	8.1%	A106V (GCC→GTC)	Bcen2424_2171 ←	Bcen2424_2171 ←	histidine utilization repressor	Y	N
High carbon, large bead	CBT721	JC	NC_008542	2,422,528	Δ41 bp	6.6%	coding (84‑124/756 nt)	Bcen2424_2174 ←	Bcen2424_2174 ←	4'‑phosphopantetheinyl transferase	Y	N
High carbon, small bead	CBT727	RA	NC_008542	2,427,606	C→T	9.7%	G161D (GGC→GAC)	Bcen2424_2178 ←	Bcen2424_2178 ←	deoxyribodipyrimidine photo‑lyase	Y	N
High carbon, large bead	CBT718	RA	NC_008542	2,447,720	G→A	100%	intergenic (+133/‑61)	Bcen2424_2194 → / → Bcen2424_2195	Bcen2424_2195 →	tartrate/fumarate subfamily Fe‑S type hydro‑lyase alpha subunit/bacterioferritin	Y	N
High carbon, large bead	CBT721	RA	NC_008542	2,447,720	G→A	100%	intergenic (+133/‑61)	Bcen2424_2194 → / → Bcen2424_2195	Bcen2424_2195 →	tartrate/fumarate subfamily Fe‑S type hydro‑lyase alpha subunit/bacterioferritin	Y	N
High carbon, large bead	CBT722	RA	NC_008542	2,447,720	G→A	86.3%	intergenic (+133/‑61)	Bcen2424_2194 → / → Bcen2424_2195	Bcen2424_2195 →	tartrate/fumarate subfamily Fe‑S type hydro‑lyase alpha subunit/bacterioferritin	Y	N
High carbon, large bead	CBT723	RA	NC_008542	2,447,720	G→A	100%	intergenic (+133/‑61)	Bcen2424_2194 → / → Bcen2424_2195	Bcen2424_2195 →	tartrate/fumarate subfamily Fe‑S type hydro‑lyase alpha subunit/bacterioferritin	Y	N
High carbon, small bead	CBT724	RA	NC_008542	2,447,720	G→A	73.2%	intergenic (+133/‑61)	Bcen2424_2194 → / → Bcen2424_2195	Bcen2424_2195 →	tartrate/fumarate subfamily Fe‑S type hydro‑lyase alpha subunit/bacterioferritin	Y	N
High carbon, small bead	CBT726	RA	NC_008542	2,447,720	G→A	23.8%	intergenic (+133/‑61)	Bcen2424_2194 → / → Bcen2424_2195	Bcen2424_2195 →	tartrate/fumarate subfamily Fe‑S type hydro‑lyase alpha subunit/bacterioferritin	Y	N
High carbon, small bead	CBT727	RA	NC_008542	2,447,720	G→A	16.2%	intergenic (+133/‑61)	Bcen2424_2194 → / → Bcen2424_2195	Bcen2424_2195 →	tartrate/fumarate subfamily Fe‑S type hydro‑lyase alpha subunit/bacterioferritin	Y	N
High carbon, small bead	CBT728	RA	NC_008542	2,447,720	G→A	100%	intergenic (+133/‑61)	Bcen2424_2194 → / → Bcen2424_2195	Bcen2424_2195 →	tartrate/fumarate subfamily Fe‑S type hydro‑lyase alpha subunit/bacterioferritin	Y	N
High carbon, small bead	CBT729	RA	NC_008542	2,447,720	G→A	100%	intergenic (+133/‑61)	Bcen2424_2194 → / → Bcen2424_2195	Bcen2424_2195 →	tartrate/fumarate subfamily Fe‑S type hydro‑lyase alpha subunit/bacterioferritin	Y	N
High carbon, planktonic	CBT736	RA	NC_008542	2,447,720	G→A	100%	intergenic (+133/‑61)	Bcen2424_2194 → / → Bcen2424_2195	Bcen2424_2195 →	tartrate/fumarate subfamily Fe‑S type hydro‑lyase alpha subunit/bacterioferritin	Y	N
High carbon, planktonic	CBT737	RA	NC_008542	2,447,720	G→A	100%	intergenic (+133/‑61)	Bcen2424_2194 → / → Bcen2424_2195	Bcen2424_2195 →	tartrate/fumarate subfamily Fe‑S type hydro‑lyase alpha subunit/bacterioferritin	Y	N
High carbon, planktonic	CBT739	RA	NC_008542	2,447,720	G→A	100%	intergenic (+133/‑61)	Bcen2424_2194 → / → Bcen2424_2195	Bcen2424_2195 →	tartrate/fumarate subfamily Fe‑S type hydro‑lyase alpha subunit/bacterioferritin	Y	N
High carbon, planktonic	CBT740	RA	NC_008542	2,447,720	G→A	100%	intergenic (+133/‑61)	Bcen2424_2194 → / → Bcen2424_2195	Bcen2424_2195 →	tartrate/fumarate subfamily Fe‑S type hydro‑lyase alpha subunit/bacterioferritin	Y	N
High carbon, planktonic	CBT741	RA	NC_008542	2,447,720	G→A	100%	intergenic (+133/‑61)	Bcen2424_2194 → / → Bcen2424_2195	Bcen2424_2195 →	tartrate/fumarate subfamily Fe‑S type hydro‑lyase alpha subunit/bacterioferritin	Y	N
Low carbon, planktonic	CBT742	RA	NC_008542	2,447,720	G→A	100%	intergenic (+133/‑61)	Bcen2424_2194 → / → Bcen2424_2195	Bcen2424_2195 →	tartrate/fumarate subfamily Fe‑S type hydro‑lyase alpha subunit/bacterioferritin	Y	N
High carbon, small bead	CBT724	RA	NC_008542	2,447,743	C→A	21.0%	intergenic (+156/‑38)	Bcen2424_2194 → / → Bcen2424_2195	Bcen2424_2195 →	tartrate/fumarate subfamily Fe‑S type hydro‑lyase alpha subunit/bacterioferritin	Y	N
High carbon, small bead	CBT724	RA	NC_008542	2,447,744	G→A	7.0%	intergenic (+157/‑37)	Bcen2424_2194 → / → Bcen2424_2195	Bcen2424_2195 →	tartrate/fumarate subfamily Fe‑S type hydro‑lyase alpha subunit/bacterioferritin	Y	N
	CBT727	RA	NC_008542	2447744	G→A	0.493	intergenic (+157/‑37)	Bcen2424_2194 → / → Bcen2424_2195	Bcen2424_2195 →	tartrate/fumarate subfamily Fe‑S type hydro‑lyase alpha subunit/bacterioferritin	Y	N
High carbon, small bead	CBT726	RA	NC_008542	2,447,762	C→A	11.3%	intergenic (+175/‑19)	Bcen2424_2194 → / → Bcen2424_2195	Bcen2424_2195 →	tartrate/fumarate subfamily Fe‑S type hydro‑lyase alpha subunit/bacterioferritin	Y	N
High carbon, large bead	CBT723	RA	NC_008542	2,447,778	G→A	7.6%	intergenic (+191/‑3)	Bcen2424_2194 → / → Bcen2424_2195	Bcen2424_2195 →	tartrate/fumarate subfamily Fe‑S type hydro‑lyase alpha subunit/bacterioferritin	Y	N
High carbon, planktonic	CBT738	RA	NC_008542	2,450,582	G→A	5.0%	A21T (GCG→ACG)	Bcen2424_2199 →	Bcen2424_2199 →	MotA/TolQ/ExbB proton channel	Y	N
High carbon, small bead	CBT729	RA	NC_008542	2,506,672	C→A	6.9%	G67C (GGC→TGC)	Bcen2424_2252 ←	Bcen2424_2252 ←	alcohol dehydrogenase	Y	N
High carbon, large bead	CBT720	RA	NC_008542	2,526,299	A→G	5.2%	Q323R (CAG→CGG)	Bcen2424_2271 →	Bcen2424_2271 →	group 1 glycosyl transferase	Y	N
High carbon, planktonic	CBT739	RA	NC_008542	2,540,409	T→C	6.1%	Q300R (CAG→CGG)	Bcen2424_2285 ←	Bcen2424_2285 ←	osmosensitive K+ channel signal transduction histidine kinase	Y	N
High carbon, planktonic	CBT740	MC JC	NC_008542	2,563,382	Δ12 bp	100%	coding (293‑304/753 nt)	Bcen2424_2308 →	Bcen2424_2308 →	glycosyl transferase family protein	Y	N
High carbon, small bead	CBT727	RA	NC_008542	2,582,657	C→T	6.0%	P991S (CCG→TCG)	Bcen2424_2321 →	Bcen2424_2321 →	cell division protein FtsK/SpoIIIE	Y	N
High carbon, planktonic	CBT741	RA	NC_008542	2,599,929	Δ1 bp	5.0%	coding (1550/1551 nt)	Bcen2424_2337 ←	Bcen2424_2337 ←	Na+/solute symporter	Y	N
High carbon, planktonic	CBT738	RA	NC_008542	2,649,143	C→T	5.9%	intergenic (+26/+35)	Bcen2424_2384 → / ← Bcen2424_2385	None	hypothetical protein/short‑chain dehydrogenase/reductase SDR	N	N
High carbon, planktonic	CBT740	RA	NC_008542	2,690,719	G→A	8.0%	P300S (CCG→TCG)	hemC ←	hemC ←	porphobilinogen deaminase	Y	N
Low carbon, large bead	CBT730	JC	NC_008542	2,704,360	Δ45 bp	5.6%	coding (173‑217/1092 nt)	Bcen2424_2435 ←	Bcen2424_2435 ←	cobyrinic acid a,c‑diamide synthase	Y	N
High carbon, planktonic	CBT738	JC	NC_008542	2,704,360	Δ45 bp	8.7%	coding (173‑217/1092 nt)	Bcen2424_2435 ←	Bcen2424_2435 ←	cobyrinic acid a,c‑diamide synthase	Y	N
High carbon, small bead	CBT727	RA	NC_008542	2,726,200	C→T	6.0%	intergenic (‑31/+31)	cobT ← / ← Bcen2424_2454	cobT ←	nicotinate‑nucleotide‑‑dimethylbenzimidazole phosphoribosyltransferase/ABC transporter‑like protein	Y	N
High carbon, planktonic	CBT740	RA	NC_008542	2,732,753	Δ1 bp	5.1%	coding (348/987 nt)	Bcen2424_2461 ←	Bcen2424_2461 ←	LysR family transcriptional regulator	Y	N
High carbon, small bead	CBT727	RA	NC_008542	2,757,299	Δ1 bp	5.3%	coding (138/501 nt)	Bcen2424_2485 ←	Bcen2424_2485 ←	hypothetical protein	Y	N
High carbon, planktonic	CBT739	RA	NC_008542	2,818,230	C→A	5.8%	F104L (TTC→TTA)	Bcen2424_2542 →	Bcen2424_2542 →	chromate transporter	Y	N
High carbon, small bead	CBT728	RA	NC_008542	2,843,803	A→C	11.6%	D55A (GAC→GCC)	Bcen2424_2568 →	Bcen2424_2568 →	pyridoxamine 5'‑phosphate oxidase	Y	N
High carbon, planktonic	CBT738	RA	NC_008542	2,855,596	C→T	7.1%	L125L (CTG→CTA)	Bcen2424_2580 ←	Bcen2424_2580 ←	major facilitator transporter	N	Y
Low carbon, planktonic	CBT747	RA	NC_008542	2,870,694	G→A	5.7%	P54S (CCG→TCG)	Bcen2424_2592 ←	Bcen2424_2592 ←	HAD family hydrolase	Y	N
High carbon, large bead	CBT718	RA	NC_008542	2,884,248	G→A	5.6%	P92S (CCC→TCC)	Bcen2424_2605 ←	Bcen2424_2605 ←	carbohydrate kinase, FGGY	Y	N
High carbon, small bead	CBT727	RA	NC_008542	2,921,216	G→T	6.9%	T67T (ACC→ACA)	Bcen2424_2637 ←	Bcen2424_2637 ←	peptidase M48, Ste24p	N	Y
High carbon, small bead	CBT727	RA	NC_008542	2,969,725	G→A	6.3%	intergenic (+33/+10)	Bcen2424_2679 → / ← Bcen2424_2680	None	MIP family channel protein/FAD‑dependent pyridine nucleotide‑disulfide oxidoreductase	N	N
High carbon, large bead	CBT723	RA	NC_008542	3,022,692	G→C	5.9%	D23E (GAC→GAG)	Bcen2424_2727 ←	Bcen2424_2727 ←	FmdB family regulatory protein	Y	N
High carbon, large bead	CBT722	RA	NC_008542	3,025,294	Δ1 bp	8.1%	coding (423/627 nt)	Bcen2424_2730 ←	Bcen2424_2730 ←	hypothetical protein	Y	N
Low carbon, large bead	CBT735	RA	NC_008542	3,025,294	Δ1 bp	5.5%	coding (423/627 nt)	Bcen2424_2730 ←	Bcen2424_2730 ←	hypothetical protein	Y	N
High carbon, planktonic	CBT738	RA	NC_008542	3,025,294	Δ1 bp	6.4%	coding (423/627 nt)	Bcen2424_2730 ←	Bcen2424_2730 ←	hypothetical protein	Y	N
High carbon, large bead	CBT718	JC	NC_008542	3,062,125	Δ3 bp	9.7%	coding (2435‑2437/2490 nt)	Bcen2424_2764 →	Bcen2424_2764 →	exporter‑like protein	Y	N
High carbon, large bead	CBT720	JC	NC_008542	3,062,125	Δ3 bp	9.9%	coding (2435‑2437/2490 nt)	Bcen2424_2764 →	Bcen2424_2764 →	exporter‑like protein	Y	N
High carbon, small bead	CBT726	JC	NC_008542	3,062,125	Δ3 bp	5.5%	coding (2435‑2437/2490 nt)	Bcen2424_2764 →	Bcen2424_2764 →	exporter‑like protein	Y	N
Low carbon, large bead	CBT732	JC	NC_008542	3,062,125	Δ3 bp	5.2%	coding (2435‑2437/2490 nt)	Bcen2424_2764 →	Bcen2424_2764 →	exporter‑like protein	Y	N
High carbon, planktonic	CBT737	JC	NC_008542	3,062,125	Δ3 bp	7.0%	coding (2435‑2437/2490 nt)	Bcen2424_2764 →	Bcen2424_2764 →	exporter‑like protein	Y	N
Low carbon, planktonic	CBT744	JC	NC_008542	3,062,125	Δ3 bp	9.4%	coding (2435‑2437/2490 nt)	Bcen2424_2764 →	Bcen2424_2764 →	exporter‑like protein	Y	N
Low carbon, planktonic	CBT745	JC	NC_008542	3,062,125	Δ3 bp	5.0%	coding (2435‑2437/2490 nt)	Bcen2424_2764 →	Bcen2424_2764 →	exporter‑like protein	Y	N
High carbon, small bead	CBT726	RA	NC_008542	3,068,423	C→T	16.5%	E46E (GAG→GAA)	Bcen2424_2772 ←	Bcen2424_2772 ←	acetyl‑CoA acetyltransferase	N	Y
High carbon, small bead	CBT726	RA	NC_008542	3,090,712	T→G	67.5%	L89R (CTC→CGC)	Bcen2424_2794 →	Bcen2424_2794 →	HPr kinase/phosphorylase	Y	N
High carbon, small bead	CBT726	RA	NC_008542	3,090,981	C→T	8.9%	H179Y (CAC→TAC)	Bcen2424_2794 →	Bcen2424_2794 →	HPr kinase/phosphorylase	Y	N
High carbon, small bead	CBT724	RA	NC_008542	3,091,084	G→C	7.7%	G213A (GGC→GCC)	Bcen2424_2794 →	Bcen2424_2794 →	HPr kinase/phosphorylase	Y	N
High carbon, large bead	CBT722	RA	NC_008542	3,091,095	C→T	11.9%	L217F (CTC→TTC)	Bcen2424_2794 →	Bcen2424_2794 →	HPr kinase/phosphorylase	Y	N
High carbon, planktonic	CBT737	RA	NC_008542	3,091,095	C→T	6.0%	L217F (CTC→TTC)	Bcen2424_2794 →	Bcen2424_2794 →	HPr kinase/phosphorylase	Y	N
High carbon, planktonic	CBT737	RA	NC_008542	3,091,261	T→A	94.5%	V272D (GTC→GAC)	Bcen2424_2794 →	Bcen2424_2794 →	HPr kinase/phosphorylase	Y	N
High carbon, small bead	CBT729	RA	NC_008542	3,091,263	G→A	100%	A273T (GCG→ACG)	Bcen2424_2794 →	Bcen2424_2794 →	HPr kinase/phosphorylase	Y	N
High carbon, small bead	CBT728	RA	NC_008542	3,091,264	C→T	100%	A273V (GCG→GTG)	Bcen2424_2794 →	Bcen2424_2794 →	HPr kinase/phosphorylase	Y	N
High carbon, large bead	CBT722	RA	NC_008542	3,091,270	G→C	23.6%	G275A (GGC→GCC)	Bcen2424_2794 →	Bcen2424_2794 →	HPr kinase/phosphorylase	Y	N
High carbon, small bead	CBT726	RA	NC_008542	3,091,287	C→T	17.6%	L281F (CTC→TTC)	Bcen2424_2794 →	Bcen2424_2794 →	HPr kinase/phosphorylase	Y	N
Low carbon, large bead	CBT730	RA	NC_008542	3,105,179	Δ1 bp	6.9%	coding (792/1167 nt)	Bcen2424_2809 →	Bcen2424_2809 →	signal recognition particle‑docking protein FtsY	Y	N
High carbon, small bead	CBT727	RA	NC_008542	3,118,941	G→A	6.5%	A524V (GCG→GTG)	Bcen2424_2821 ←	Bcen2424_2821 ←	PTS system, N‑acetylglucosamine‑specific IIBC subunit	Y	N
Low carbon, planktonic	CBT743	RA	NC_008542	3,121,256	Δ1 bp	5.6%	coding (1939/2583 nt)	Bcen2424_2822 ←	Bcen2424_2822 ←	phosphoenolpyruvate‑protein phosphotransferase	Y	N
High carbon, planktonic	CBT739	RA	NC_008542	3,130,480	T→A	5.8%	E249V (GAA→GTA)	Bcen2424_2827 ←	Bcen2424_2827 ←	hypothetical protein	Y	N
High carbon, large bead	CBT718	RA	NC_008542	3,160,611	A→T	9.6%	I63N (ATC→AAC)	Bcen2424_2861 ←	Bcen2424_2861 ←	HPr family phosphocarrier protein	Y	N
High carbon, planktonic	CBT739	RA	NC_008542	3,168,020	G→A	7.1%	A399T (GCC→ACC)	Bcen2424_2868 →	Bcen2424_2868 →	Mg chelatase subunit ChlI	Y	N
High carbon, planktonic	CBT738	RA	NC_008542	3,182,139	G→T	5.4%	intergenic (‑1200/‑1144)	Bcen2424_2878 ← / → Bcen2424_2881	None	acyl‑CoA dehydrogenase domain‑containing protein/LysR family transcriptional regulator	N	N
Low carbon, large bead	CBT733	RA	NC_008542	3,200,910	Δ1 bp	6.1%	coding (751/1152 nt)	Bcen2424_2897 ←	Bcen2424_2897 ←	VanZ like protein	Y	N
High carbon, planktonic	CBT739	RA	NC_008542	3,247,235	C→T	7.0%	E158E (GAG→GAA)	Bcen2424_2938 ←	Bcen2424_2938 ←	diguanylate phosphodiesterase	N	Y
High carbon, large bead	CBT722	RA	NC_008542	3,283,113	C→T	6.9%	C107C (TGC→TGT)	Bcen2424_2970 →	Bcen2424_2970 →	bile acid:sodium symporter	N	Y
High carbon, planktonic	CBT739	RA	NC_008542	3,294,354	G→A	7.0%	R233H (CGC→CAC)	Bcen2424_2981 →	Bcen2424_2981 →	UDP‑N‑acetylglucosamine pyrophosphorylase	Y	N
Low carbon, planktonic	CBT744	JC	NC_008542	3,332,639	+CTGCACGCGG	44.7%	coding (547/1176 nt)	flgI ←	flgI ←	flagellar basal body P‑ring protein	Y	N
Low carbon, planktonic	CBT744	JC	NC_008542	3,339,134	Δ65 bp	11.3%	coding (113‑177/933 nt)	flgA →	flgA →	flagellar basal body P‑ring biosynthesis protein FlgA	Y	N
Low carbon, planktonic	CBT747	RA	NC_008542	3,369,373	G→A	38.4%	G224D (GGC→GAC)	Bcen2424_3054 →	Bcen2424_3054 →	putative signal transduction histidine kinase	Y	N
Low carbon, planktonic	CBT743	RA	NC_008542	3,370,100	T→C	5.5%	M192T (ATG→ACG)	Bcen2424_3055 →	Bcen2424_3055 →	two component LuxR family transcriptional regulator	Y	N
High carbon, large bead	CBT722	RA	NC_008542	3,383,631	C→T	7.1%	A201V (GCA→GTA)	Bcen2424_3069 →	Bcen2424_3069 →	flagellar hook‑length control protein	Y	N
Low carbon, planktonic	CBT746	RA	NC_008542	3,404,637	G→A	6.7%	intergenic (+73/‑165)	Bcen2424_3090 → / → Bcen2424_3091	None	TraR/DksA family transcriptional regulator/ATP‑dependent protease peptidase subunit	N	N
High carbon, small bead	CBT727	RA	NC_008542	3,420,445	G→A	28.1%	G467G (GGC→GGT)	gatB ←	gatB ←	aspartyl/glutamyl‑tRNA amidotransferase subunit B	N	Y
High carbon, small bead	CBT727	RA	NC_008542	1,279,195:1	+C	5.6%	coding (1588/2145 nt)	Bcen2424_1166 ←	Bcen2424_1166 ←	phospholipase C	Y	N
High carbon, large bead	CBT720	RA	NC_008542	1,806,372:1	+C	64.1%	coding (1679/1824 nt)	Bcen2424_1639 ←	Bcen2424_1639 ←	cyclic peptide transporter	Y	N
High carbon, large bead	CBT720	RA	NC_008542	1,807,687:1	+C	5.6%	coding (364/1824 nt)	Bcen2424_1639 ←	Bcen2424_1639 ←	cyclic peptide transporter	Y	N
High carbon, planktonic	CBT738	RA	NC_008542	2,536,186:1	+A	5.1%	coding (462/618 nt)	Bcen2424_2281 ←	Bcen2424_2281 ←	hypothetical protein	Y	N
Low carbon, planktonic	CBT744	RA	NC_008542	2,910,492:2	+G	5.7%	intergenic (‑235/+81)	Bcen2424_2626 ← / ← Bcen2424_2627	None	fructose‑1,6‑bisphosphate aldolase/pyruvate kinase	N	N
High carbon, planktonic	CBT739	RA	NC_008543	17,260	T→A	5.5%	A159A (GCA→GCT)	Bcen2424_3180 ←	Bcen2424_3180 ←	LuxR family transcriptional regulator	N	Y
High carbon, small bead	CBT726	JC	NC_008543	18,731	Δ40 bp	79.9%		[Bcen2424_3181]	[Bcen2424_3181]	[Bcen2424_3181]	Y	N
High carbon, planktonic	CBT739	RA	NC_008543	19,467	C→T	5.2%	V218M (GTG→ATG)	Bcen2424_3182 ←	Bcen2424_3182 ←	hypothetical protein	Y	N
High carbon, small bead	CBT727	RA	NC_008543	31,358	A→T	6.7%	T397S (ACG→TCG)	Bcen2424_3191 →	Bcen2424_3191 →	RND efflux system outer membrane lipoprotein	Y	N
High carbon, small bead	CBT725	RA	NC_008543	56,474	C→G	13.0%	T149S (ACC→AGC)	Bcen2424_3215 →	Bcen2424_3215 →	major facilitator transporter	Y	N
High carbon, large bead	CBT718	RA	NC_008543	86,753	C→T	12.1%	G120G (GGC→GGT)	Bcen2424_3247 →	Bcen2424_3247 →	dihydrolipoamide dehydrogenase	N	Y
High carbon, large bead	CBT722	RA	NC_008543	106,789	G→A	5.4%	R93C (CGC→TGC)	Bcen2424_3265 ←	Bcen2424_3265 ←	DSBA oxidoreductase	Y	N
Low carbon, large bead	CBT730	RA	NC_008543	225,382	T→C	100%	H200R (CAC→CGC)	Bcen2424_3395 ←	Bcen2424_3395 ←	D-galactonate transporter	Y	N
Low carbon, large bead	CBT733	RA	NC_008543	225,382	T→C	100%	H200R (CAC→CGC)	Bcen2424_3395 ←	Bcen2424_3395 ←	D-galactonate transporter	Y	N
Low carbon, large bead	CBT731	RA	NC_008543	225,508	G→A	100%	A158V (GCG→GTG)	Bcen2424_3395 ←	Bcen2424_3395 ←	D-galactonate transporter	Y	N
Low carbon, large bead	CBT734	RA	NC_008543	225,508	G→A	100%	A158V (GCG→GTG)	Bcen2424_3395 ←	Bcen2424_3395 ←	D-galactonate transporter	Y	N
Low carbon, large bead	CBT735	RA	NC_008543	225,508	G→A	100%	A158V (GCG→GTG)	Bcen2424_3395 ←	Bcen2424_3395 ←	D-galactonate transporter	Y	N
Low carbon, large bead	CBT732	RA	NC_008543	225,574	C→T	100%	G136E (GGA→GAA)	Bcen2424_3395 ←	Bcen2424_3395 ←	D-galactonate transporter	Y	N
Low carbon, planktonic	CBT744	RA	NC_008543	225,574	C→T	28.9%	G136E (GGA→GAA)	Bcen2424_3395 ←	Bcen2424_3395 ←	D-galactonate transporter	Y	N
High carbon, small bead	CBT726	RA	NC_008543	341,834	G→A	6.1%	L364L (TTG→TTA)	Bcen2424_3503 →	Bcen2424_3503 →	epocide hydrolase domain‑containing protein	N	Y
High carbon, planktonic	CBT740	RA	NC_008543	379,394	G→A	8.9%	A116V (GCC→GTC)	Bcen2424_3539 ←	Bcen2424_3539 ←	alcohol dehydrogenase	Y	N
High carbon, small bead	CBT724	RA	NC_008543	382,924	C→T	5.3%	A169V (GCG→GTG)	Bcen2424_3542 →	Bcen2424_3542 →	short chain dehydrogenase	Y	N
High carbon, small bead	CBT727	JC	NC_008543	388,929	Δ6 bp	5.8%	coding (493‑498/921 nt)	Bcen2424_3548 ←	Bcen2424_3548 ←	hypothetical protein	Y	N
High carbon, planktonic	CBT739	JC	NC_008543	388,929	Δ6 bp	5.2%	coding (493‑498/921 nt)	Bcen2424_3548 ←	Bcen2424_3548 ←	hypothetical protein	Y	N
High carbon, small bead	CBT726	JC	NC_008543	397,372	Δ10 bp	8.9%	coding (157‑166/2004 nt)	Bcen2424_3554 →	Bcen2424_3554 →	yciR	Y	N
Low carbon, large bead	CBT730	RA	NC_008543	397,531	G→C	100%	A106P (GCG→CCG)	Bcen2424_3554 →	Bcen2424_3554 →	yciR	Y	N
High carbon, small bead	CBT727	RA	NC_008543	397,730	T→G	100%	I172S (ATC→AGC)	Bcen2424_3554 →	Bcen2424_3554 →	yciR	Y	N
Low carbon, large bead	CBT731	RA	NC_008543	397,814	G→A	64.3%	R200H (CGC→CAC)	Bcen2424_3554 →	Bcen2424_3554 →	yciR	Y	N
High carbon, small bead	CBT724	RA	NC_008543	398,055	G→T	9.8%	K280N (AAG→AAT)	Bcen2424_3554 →	Bcen2424_3554 →	yciR	Y	N
High carbon, large bead	CBT723	RA	NC_008543	398,278	T→G	100%	Y355D (TAC→GAC)	Bcen2424_3554 →	Bcen2424_3554 →	yciR	Y	N
High carbon, small bead	CBT724	RA	NC_008543	398,278	T→G	69.0%	Y355D (TAC→GAC)	Bcen2424_3554 →	Bcen2424_3554 →	yciR	Y	N
High carbon, small bead	CBT725	RA	NC_008543	398,278	T→G	100%	Y355D (TAC→GAC)	Bcen2424_3554 →	Bcen2424_3554 →	yciR	Y	N
Low carbon, large bead	CBT733	RA	NC_008543	398,479	G→T	64.9%	E422* (GAG→TAG)	Bcen2424_3554 →	Bcen2424_3554 →	yciR	Y	N
High carbon, large bead	CBT718	RA	NC_008543	398,606	T→G	44.2%	F464C (TTC→TGC)	Bcen2424_3554 →	Bcen2424_3554 →	yciR	Y	N
High carbon, planktonic	CBT741	JC	NC_008543	398,668	Δ12 bp	63.7%	coding (1453‑1464/2004 nt)	Bcen2424_3554 →	Bcen2424_3554 →	yciR	Y	N
High carbon, small bead	CBT726	RA	NC_008543	398,906	A→T	67.1%	D564V (GAT→GTT)	Bcen2424_3554 →	Bcen2424_3554 →	yciR	Y	N
High carbon, large bead	CBT722	RA	NC_008543	398,924	C→T	24.3%	S570L (TCG→TTG)	Bcen2424_3554 →	Bcen2424_3554 →	yciR	Y	N
High carbon, large bead	CBT720	RA	NC_008543	398,932	T→C	100%	S573P (TCG→CCG)	Bcen2424_3554 →	Bcen2424_3554 →	yciR	Y	N
High carbon, small bead	CBT724	RA	NC_008543	400,092	C→T	8.1%	E14K (GAA→AAA)	Bcen2424_3555 ←	Bcen2424_3555 ←	enoyl‑CoA hydratase	Y	N
High carbon, small bead	CBT727	RA	NC_008543	417,953	A→G	5.1%	Y460C (TAC→TGC)	Bcen2424_3574 →	Bcen2424_3574 →	molecular chaperone‑like protein	Y	N
High carbon, small bead	CBT724	RA	NC_008543	445,244	C→T	10.0%	intergenic (‑320/+71)	Bcen2424_3599 ← / ← Bcen2424_3600	None	hypothetical protein/alpha/beta hydrolase domain‑containing protein	N	N
High carbon, small bead	CBT727	RA	NC_008543	447,592	Δ1 bp	6.9%	coding (174/2451 nt)	Bcen2424_3600 ←	Bcen2424_3600 ←	alpha/beta hydrolase domain‑containing protein	Y	N
High carbon, small bead	CBT727	RA	NC_008543	448,455	Δ1 bp	5.3%	coding (1016/1719 nt)	Bcen2424_3601 ←	Bcen2424_3601 ←	glucose‑methanol‑choline oxidoreductase	Y	N
High carbon, planktonic	CBT739	RA	NC_008543	457,843	G→A	5.8%	A46V (GCG→GTG)	Bcen2424_3611 ←	Bcen2424_3611 ←	short‑chain dehydrogenase/reductase SDR	Y	N
High carbon, small bead	CBT724	RA	NC_008543	463,685	G→A	9.1%	H136H (CAC→CAT)	Bcen2424_3618 ←	Bcen2424_3618 ←	aromatic‑ring‑hydroxylating dioxygenase subunit beta	N	Y
High carbon, small bead	CBT724	RA	NC_008543	469,313	A→T	8.9%	intergenic (‑140/‑271)	Bcen2424_3622 ← / → Bcen2424_3623	Bcen2424_3622 ←	major facilitator transporter/porin	Y	N
Low carbon, large bead	CBT733	RA	NC_008543	493,887	C→A	14.8%	G391C (GGC→TGC)	Bcen2424_3648 ←	Bcen2424_3648 ←	mercuric reductase	Y	N
High carbon, small bead	CBT725	RA	NC_008543	504,616	C→T	100%	V219V (GTG→GTA)	Bcen2424_3658 ←	Bcen2424_3658 ←	hypothetical protein	N	Y
High carbon, planktonic	CBT737	RA	NC_008543	510,390	G→A	8.2%	intergenic (‑472/‑807)	Bcen2424_3661 ← / → Bcen2424_3662	None	triple helix repeat‑containing collagen/carboxymuconolactone decarboxylase	N	N
High carbon, small bead	CBT725	RA	NC_008543	518,153	C→T	13.7%	V218V (GTG→GTA)	Bcen2424_3669 ←	Bcen2424_3669 ←	LysR family transcriptional regulator	N	Y
High carbon, planktonic	CBT741	RA	NC_008543	582,778	T→A	21.2%	T427S (ACG→TCG)	Bcen2424_3731 ←	Bcen2424_3731 ←	polyhydroxyalkanoate depolymerase	Y	N
High carbon, large bead	CBT718	RA	NC_008543	645,149	A→C	11.8%	K120Q (AAG→CAG)	Bcen2424_3785 →	Bcen2424_3785 →	wspR‑like HRR	Y	N
High carbon, large bead	CBT718	RA	NC_008543	645,194	C→T	64.8%	L135F (CTT→TTT)	Bcen2424_3785 →	Bcen2424_3785 →	wspR‑like HRR	Y	N
Low carbon, large bead	CBT730	RA	NC_008543	645,194	C→T	100%	L135F (CTT→TTT)	Bcen2424_3785 →	Bcen2424_3785 →	wspR‑like HRR	Y	N
Low carbon, large bead	CBT732	RA	NC_008543	645,194	C→T	100%	L135F (CTT→TTT)	Bcen2424_3785 →	Bcen2424_3785 →	wspR‑like HRR	Y	N
Low carbon, large bead	CBT734	RA	NC_008543	645,194	C→T	100%	L135F (CTT→TTT)	Bcen2424_3785 →	Bcen2424_3785 →	wspR‑like HRR	Y	N
High carbon, large bead	CBT718	RA	NC_008543	645,305	C→G	10.1%	P172A (CCG→GCG)	Bcen2424_3785 →	Bcen2424_3785 →	wspR‑like HRR	Y	N
Low carbon, large bead	CBT730	RA	NC_008543	645,931	C→A	5.5%	intergenic (+6/‑119)	Bcen2424_3785 → / → Bcen2424_3786	Bcen2424_3786 →	wspR‑like HRR/wspA	Y	N
High carbon, planktonic	CBT739	RA	NC_008543	647,404	C→T	14.5%	A452V (GCC→GTC)	Bcen2424_3786 →	Bcen2424_3786 →	wspA	Y	N
High carbon, large bead	CBT723	RA	NC_008543	647,580	C→G	18.4%	Q511E (CAG→GAG) ‡	Bcen2424_3786 →	Bcen2424_3786 →	wspA	Y	N
High carbon, planktonic	CBT740	RA	NC_008543	651,719	A→G	61.3%	M301V (ATG→GTG)	Bcen2424_3791 →	Bcen2424_3791 →	wspE	Y	N
High carbon, small bead	CBT729	RA	NC_008543	651,963	C→T	100%	A382V (GCG→GTG)	Bcen2424_3791 →	Bcen2424_3791 →	wspE	Y	N
Low carbon, large bead	CBT731	RA	NC_008543	651,963	C→T	100%	A382V (GCG→GTG)	Bcen2424_3791 →	Bcen2424_3791 →	wspE	Y	N
High carbon, small bead	CBT725	RA	NC_008543	651,969	A→T	100%	H384L (CAC→CTC)	Bcen2424_3791 →	Bcen2424_3791 →	wspE	Y	N
High carbon, large bead	CBT721	RA	NC_008543	652,215	C→T	48.3%	A466V (GCG→GTG)	Bcen2424_3791 →	Bcen2424_3791 →	wspE	Y	N
High carbon, small bead	CBT727	RA	NC_008543	652,215	C→T	100%	A466V (GCG→GTG)	Bcen2424_3791 →	Bcen2424_3791 →	wspE	Y	N
High carbon, small bead	CBT724	RA	NC_008543	652,418	C→G	76.0%	R534G (CGG→GGG)	Bcen2424_3791 →	Bcen2424_3791 →	wspE	Y	N
High carbon, large bead	CBT723	RA	NC_008543	652,559	A→G	38.4%	M581V (ATG→GTG)	Bcen2424_3791 →	Bcen2424_3791 →	wspE	Y	N
Low carbon, large bead	CBT733	RA	NC_008543	652,559	A→C	100%	M581L (ATG→CTG)	Bcen2424_3791 →	Bcen2424_3791 →	wspE	Y	N
Low carbon, large bead	CBT735	RA	NC_008543	652,773	A→T	100%	D652V (GAC→GTC)	Bcen2424_3791 →	Bcen2424_3791 →	wspE	Y	N
High carbon, small bead	CBT726	RA	NC_008543	652,779	C→T	30.4%	S654L (TCG→TTG)	Bcen2424_3791 →	Bcen2424_3791 →	wspE	Y	N
High carbon, large bead	CBT722	RA	NC_008543	653,055	T→A	76.0%	L746H (CTC→CAC)	Bcen2424_3791 →	Bcen2424_3791 →	wspE	Y	N
High carbon, small bead	CBT724	RA	NC_008543	653,055	T→A	6.4%	L746H (CTC→CAC)	Bcen2424_3791 →	Bcen2424_3791 →	wspE	Y	N
Low carbon, planktonic	CBT745	RA	NC_008543	662,991	A→T	16.3%	intergenic (‑388/‑54)	Bcen2424_3800 ← / → Bcen2424_3801	Bcen2424_3801 →	LysR family transcriptional regulator/AraC family transcriptional regulator	Y	N
High carbon, small bead	CBT727	RA	NC_008543	689,104	Δ1 bp	7.8%	coding (1549/2226 nt)	Bcen2424_3824 →	Bcen2424_3824 →	hypothetical protein	Y	N
High carbon, small bead	CBT727	RA	NC_008543	747,998	G→T	18.5%	T22T (ACG→ACT)	rpsU →	rpsU →	30S ribosomal protein S21	N	Y
High carbon, planktonic	CBT739	RA	NC_008543	752,708	G→A	100%	A629T (GCC→ACC)	Bcen2424_3886 →	Bcen2424_3886 →	RNA polymerase sigma factor RpoD	Y	N
Low carbon, large bead	CBT735	RA	NC_008543	766,479	A→T	18.5%	S604T (TCG→ACG)	Bcen2424_3895 ←	Bcen2424_3895 ←	hydrophobe/amphiphile efflux‑1 (HAE1) family protein	Y	N
High carbon, planktonic	CBT738	RA	NC_008543	773,409	C→T	100%	G139S (GGC→AGC)	Bcen2424_3899 ←	Bcen2424_3899 ←	RND efflux system outer membrane lipoprotein	Y	N
High carbon, large bead	CBT718	RA	NC_008543	818,108	A→T	32.6%	K44M (AAG→ATG)	gltA →	gltA →	type II citrate synthase	Y	N
Low carbon, large bead	CBT733	RA	NC_008543	835,945	Δ1 bp	5.2%	coding (456/2127 nt)	Bcen2424_3955 →	Bcen2424_3955 →	hypothetical protein	Y	N
High carbon, planktonic	CBT739	RA	NC_008543	872,925	Δ1 bp	6.3%	coding (1692/2469 nt)	Bcen2424_3984 →	Bcen2424_3984 →	formate dehydrogenase subunit alpha	Y	N
High carbon, small bead	CBT727	RA	NC_008543	904,838	G→C	5.2%	A116G (GCC→GGC)	Bcen2424_4014 ←	Bcen2424_4014 ←	aliphatic sulfonate ABC transporter periplasmic ligand‑binding protein	Y	N
High carbon, large bead	CBT718	RA	NC_008543	913,757	G→T	6.4%	Q116K (CAG→AAG)	Bcen2424_4022 ←	Bcen2424_4022 ←	nitrate/sulfonate/bicarbonate ABC transporter periplasmic ligand‑binding protein	Y	N
High carbon, planktonic	CBT739	RA	NC_008543	916,197	C→T	5.1%	D102N (GAC→AAC)	Bcen2424_4024 ←	Bcen2424_4024 ←	glycosyl transferase family protein	Y	N
High carbon, planktonic	CBT739	RA	NC_008543	1,004,659	C→T	6.6%	G264S (GGC→AGC)	Bcen2424_4104 ←	Bcen2424_4104 ←	hypothetical protein	Y	N
High carbon, planktonic	CBT739	RA	NC_008543	1,005,048	G→A	9.5%	A134V (GCC→GTC)	Bcen2424_4104 ←	Bcen2424_4104 ←	hypothetical protein	Y	N
High carbon, planktonic	CBT738	RA	NC_008543	1,047,512	C→A	5.1%	V166V (GTG→GTT)	Bcen2424_4137 ←	Bcen2424_4137 ←	aldehyde dehydrogenase	N	Y
High carbon, planktonic	CBT740	RA	NC_008543	1,081,616	Δ1 bp	5.1%	coding (222/1083 nt)	Bcen2424_4166 →	Bcen2424_4166 →	peptidase S58, DmpA	Y	N
High carbon, small bead	CBT725	RA	NC_008543	1,121,748	G→A	6.1%	G396R (GGA→AGA)	Bcen2424_4198 →	Bcen2424_4198 →	hypothetical protein	Y	N
Low carbon, large bead	CBT733	RA	NC_008543	1,137,268	C→A	69.3%	P214T (CCG→ACG)	Bcen2424_4209 →	Bcen2424_4209 →	sigma‑54 dependent trancsriptional regulator	Y	N
High carbon, small bead	CBT725	RA	NC_008543	1,141,377	A→G	14.2%	F75S (TTC→TCC)	Bcen2424_4211 ←	Bcen2424_4211 ←	hypothetical protein	Y	N
High carbon, small bead	CBT725	RA	NC_008543	1,143,020	C→G	30.7%	A249P (GCC→CCC)	Bcen2424_4213 ←	Bcen2424_4213 ←	acyl‑CoA dehydrogenase	Y	N
Low carbon, large bead	CBT732	RA	NC_008543	1,145,181	T→G	100%	intergenic (‑207/‑715)	Bcen2424_4215 ← / → Bcen2424_4216	None	cyclic nucleotide‑binding protein/CRP/FNR family transcriptional regulator	N	N
High carbon, small bead	CBT727	RA	NC_008543	1,172,466	C→T	6.4%	P268S (CCG→TCG)	Bcen2424_4240 →	Bcen2424_4240 →	alcohol dehydrogenase	Y	N
High carbon, planktonic	CBT738	RA	NC_008543	1,176,951	C→A	5.6%	intergenic (‑102/+7)	Bcen2424_4243 ← / ← Bcen2424_4244	Bcen2424_4243 ←	binding‑protein‑dependent transport system inner membrane protein/extracellular solute‑binding protein	Y	N
High carbon, large bead	CBT721	RA	NC_008543	1,187,191	Δ1 bp	5.2%	coding (154/822 nt)	Bcen2424_4252 ←	Bcen2424_4252 ←	ABC transporter	Y	N
Low carbon, planktonic	CBT742	RA	NC_008543	1,190,593	G→T	5.4%	A291E (GCG→GAG)	Bcen2424_4256 ←	Bcen2424_4256 ←	alkanesulfonate monooxygenase	Y	N
High carbon, small bead	CBT727	RA	NC_008543	1,231,121	Δ1 bp	6.6%	coding (1066/1179 nt)	Bcen2424_4292 ←	Bcen2424_4292 ←	RND family efflux transporter MFP subunit	Y	N
High carbon, large bead	CBT718	RA	NC_008543	1,240,563	A→G	5.7%	F74F (TTT→TTC)	Bcen2424_4297 ←	Bcen2424_4297 ←	membrane protein‑like protein	N	Y
High carbon, small bead	CBT724	RA	NC_008543	1,240,877	T→C	15.8%	H382R (CAC→CGC)	Bcen2424_4298 ←	Bcen2424_4298 ←	voltage‑gated potassium channel	Y	N
High carbon, planktonic	CBT737	JC	NC_008543	1,269,979	+CCGG	5.8%	coding (267/948 nt)	Bcen2424_4325 →	Bcen2424_4325 →	LysR family transcriptional regulator	Y	N
High carbon, small bead	CBT728	RA	NC_008543	1,298,965	T→G	84.6%	D62A (GAC→GCC)	Bcen2424_4356 ←	Bcen2424_4356 ←	response regulator receiver protein	Y	N
High carbon, small bead	CBT729	RA	NC_008543	1,299,968	Δ1 bp	5.6%	coding (333/978 nt)	Bcen2424_4357 ←	Bcen2424_4357 ←	ornithine cyclodeaminase	Y	N
Low carbon, large bead	CBT730	RA	NC_008543	1,306,330	G→A	5.5%	A848T (GCC→ACC)	Bcen2424_4361 →	Bcen2424_4361 →	peptidoglycan glycosyltransferase	Y	N
High carbon, large bead	CBT718	RA	NC_008543	1,308,703	Δ1 bp	7.1%	intergenic (+69/+44)	Bcen2424_4364 → / ← Bcen2424_4365	None	hypothetical protein/two component LuxR family transcriptional regulator	N	N
High carbon, small bead	CBT724	RA	NC_008543	1,319,860	Δ1 bp	6.2%	coding (625/1800 nt)	Bcen2424_4375 →	Bcen2424_4375 →	methyl‑accepting chemotaxis sensory transducer	Y	N
High carbon, planktonic	CBT739	RA	NC_008543	1,350,700	C→T	5.4%	P184S (CCG→TCG)	Bcen2424_4407 →	Bcen2424_4407 →	isoquinoline 1‑oxidoreductase	Y	N
High carbon, small bead	CBT727	RA	NC_008543	1,376,284	T→C	6.2%	F25S (TTC→TCC)	Bcen2424_4429 →	Bcen2424_4429 →	luciferase family protein	Y	N
High carbon, small bead	CBT724	RA	NC_008543	1,456,998	C→T	5.2%	R829H (CGC→CAC)	Bcen2424_4504 ←	Bcen2424_4504 ←	molybdopterin oxidoreductase	Y	N
High carbon, small bead	CBT727	RA	NC_008543	1,482,933	Δ1 bp	7.0%	coding (668/981 nt)	Bcen2424_4526 ←	Bcen2424_4526 ←	aldo/keto reductase	Y	N
Low carbon, planktonic	CBT747	RA	NC_008543	1,487,518	G→C	29.5%	S274W (TCG→TGG)	Bcen2424_4530 ←	Bcen2424_4530 ←	3‑hydroxy‑acyl‑CoA dehydrogenase	Y	N
High carbon, large bead	CBT721	RA	NC_008543	1,524,140	Δ1 bp	6.2%	coding (1952/2244 nt)	Bcen2424_4556 →	Bcen2424_4556 →	penicillin‑binding protein 1C	Y	N
High carbon, large bead	CBT718	RA	NC_008543	1,548,389	C→T	6.9%	D324D (GAC→GAT)	Bcen2424_4579 →	Bcen2424_4579 →	oxidoreductase alpha (molybdopterin) subunit	N	Y
High carbon, small bead	CBT725	RA	NC_008543	1,622,558	A→C	6.3%	L625R (CTC→CGC)	Bcen2424_4642 ←	Bcen2424_4642 ←	hypothetical protein	Y	N
High carbon, planktonic	CBT739	RA	NC_008543	1,646,214	T→C	5.9%	L208P (CTG→CCG)	Bcen2424_4663 →	Bcen2424_4663 →	response regulator receiver protein	Y	N
High carbon, planktonic	CBT739	RA	NC_008543	1,657,155	Δ1 bp	5.1%	coding (171/969 nt)	Bcen2424_4672 ←	Bcen2424_4672 ←	agmatinase	Y	N
High carbon, small bead	CBT724	RA	NC_008543	1,695,171	C→T	5.8%	A51A (GCG→GCA)	Bcen2424_4708 ←	Bcen2424_4708 ←	short chain dehydrogenase	N	Y
High carbon, large bead	CBT720	RA	NC_008543	1,710,578	C→T	64.7%	G234G (GGG→GGA)	Bcen2424_4724 ←	Bcen2424_4724 ←	cepR	N	Y
High carbon, planktonic	CBT738	RA	NC_008543	1,710,667	G→A	35.4%	R205C (CGC→TGC)	Bcen2424_4724 ←	Bcen2424_4724 ←	cepR	Y	N
High carbon, planktonic	CBT736	RA	NC_008543	1,710,744	C→T	58.1%	R179H (CGC→CAC)	Bcen2424_4724 ←	Bcen2424_4724 ←	cepR	Y	N
High carbon, planktonic	CBT737	RA	NC_008543	1,710,751	T→G	42.1%	T177P (ACC→CCC)	Bcen2424_4724 ←	Bcen2424_4724 ←	cepR	Y	N
High carbon, planktonic	CBT737	RA	NC_008543	1,710,850	Δ1 bp	6.3%	coding (430/720 nt)	Bcen2424_4724 ←	Bcen2424_4724 ←	cepR	Y	N
Low carbon, planktonic	CBT747	RA	NC_008543	1,710,858	T→A	25.0%	E141V (GAG→GTG)	Bcen2424_4724 ←	Bcen2424_4724 ←	cepR	Y	N
High carbon, planktonic	CBT737	RA	NC_008543	1,710,859	C→T	24.6%	E141K (GAG→AAG)	Bcen2424_4724 ←	Bcen2424_4724 ←	cepR	Y	N
Low carbon, planktonic	CBT744	RA	NC_008543	1,710,900	A→T	100%	L127Q (CTG→CAG)	Bcen2424_4724 ←	Bcen2424_4724 ←	cepR	Y	N
Low carbon, planktonic	CBT746	RA	NC_008543	1,710,900	A→T	90.0%	L127Q (CTG→CAG)	Bcen2424_4724 ←	Bcen2424_4724 ←	cepR	Y	N
High carbon, planktonic	CBT736	JC	NC_008543	1,710,933	+GCGCGCCGCCCAGCTCGATT	6.7%	coding (347/720 nt)	Bcen2424_4724 ←	Bcen2424_4724 ←	cepR	Y	N
Low carbon, planktonic	CBT745	RA	NC_008543	1,711,047	A→G	100%	V78A (GTT→GCT)	Bcen2424_4724 ←	Bcen2424_4724 ←	cepR	Y	N
Low carbon, planktonic	CBT743	RA	NC_008543	1,711,068	T→C	85.6%	Y71C (TAC→TGC)	Bcen2424_4724 ←	Bcen2424_4724 ←	cepR	Y	N
High carbon, planktonic	CBT737	JC	NC_008543	1,711,234	+CGCGGCGCTGAAT	7.7%	coding (46/720 nt)	Bcen2424_4724 ←	Bcen2424_4724 ←	cepR	Y	N
High carbon, large bead	CBT718	RA	NC_008543	1,766,088	G→T	5.8%	intergenic (‑197/+43)	Bcen2424_4779 ← / ← Bcen2424_4780	None	amino acid permease/hypothetical protein	N	N
High carbon, large bead	CBT718	RA	NC_008543	1,773,120	G→A	5.9%	R225H (CGC→CAC)	Bcen2424_4785 →	Bcen2424_4785 →	LysR family transcriptional regulator	Y	N
High carbon, planktonic	CBT738	RA	NC_008543	1,789,361	G→A	42.2%	L197L (CTG→TTG)	Bcen2424_4802 ←	Bcen2424_4802 ←	hypothetical protein	N	Y
High carbon, planktonic	CBT740	RA	NC_008543	1,817,372	G→A	10.7%	A310A (GCC→GCT)	Bcen2424_4829 ←	Bcen2424_4829 ←	hypothetical protein	N	Y
High carbon, planktonic	CBT741	RA	NC_008543	1,833,000	G→A	7.4%	R1032Q (CGG→CAG)	Bcen2424_4842 →	Bcen2424_4842 →	hypothetical protein	Y	N
Low carbon, large bead	CBT734	RA	NC_008543	1,834,348	C→T	8.0%	D1481D (GAC→GAT)	Bcen2424_4842 →	Bcen2424_4842 →	hypothetical protein	N	Y
High carbon, planktonic	CBT739	RA	NC_008543	1,846,669	C→A	100%	A32A (GCG→GCT)	Bcen2424_4844 ←	Bcen2424_4844 ←	type III secretion exporter	N	Y
High carbon, small bead	CBT726	RA	NC_008543	1,848,061	G→A	6.3%	D68D (GAC→GAT)	Bcen2424_4846 ←	Bcen2424_4846 ←	mucin‑associated surface protein	N	Y
High carbon, large bead	CBT720	RA	NC_008543	1,904,674	G→T	5.2%	A52E (GCG→GAG)	Bcen2424_4903 ←	Bcen2424_4903 ←	FAD dependent oxidoreductase	Y	N
High carbon, planktonic	CBT739	RA	NC_008543	1,923,603	G→A	9.5%	R132H (CGC→CAC)	Bcen2424_4925 →	Bcen2424_4925 →	periplasmic sensor signal transduction histidine kinase	Y	N
Low carbon, planktonic	CBT742	JC	NC_008543	1,932,530	Δ8 bp	16.4%	coding (6690‑6697/7041 nt)	Bcen2424_4933 ←	Bcen2424_4933 ←	outer membrane autotransporter	Y	N
High carbon, large bead	CBT718	RA	NC_008543	1,967,172	C→T	5.9%	V180V (GTG→GTA)	Bcen2424_4959 ←	Bcen2424_4959 ←	enoyl‑CoA hydratase	N	Y
High carbon, small bead	CBT727	RA	NC_008543	1,968,354	Δ1 bp	5.5%	coding (257/900 nt)	Bcen2424_4960 ←	Bcen2424_4960 ←	3‑hydroxyisobutyrate dehydrogenase	Y	N
High carbon, small bead	CBT727	RA	NC_008543	1,990,558	A→T	5.9%	Q431L (CAG→CTG)	Bcen2424_4979 →	Bcen2424_4979 →	Fis family GAF modulated sigma54 specific transcriptional regulator	Y	N
High carbon, planktonic	CBT739	RA	NC_008543	2,148,869	Δ1 bp	5.6%	coding (58/741 nt)	Bcen2424_5114 →	Bcen2424_5114 →	alpha/beta hydrolase	Y	N
High carbon, planktonic	CBT741	RA	NC_008543	2,157,330	C→T	5.5%	A317T (GCC→ACC)	Bcen2424_5123 ←	Bcen2424_5123 ←	Fis family GAF modulated sigma54 specific transcriptional regulator	Y	N
High carbon, planktonic	CBT739	RA	NC_008543	2,204,789	G→A	7.8%	V40V (GTG→GTA)	Bcen2424_5156 →	Bcen2424_5156 →	Hrp‑dependent type III effector protein	N	Y
High carbon, planktonic	CBT737	RA	NC_008543	2,248,401	G→A	6.0%	R339Q (CGG→CAG)	Bcen2424_5196 →	Bcen2424_5196 →	FAD‑dependent pyridine nucleotide‑disulfide oxidoreductase	Y	N
Low carbon, large bead	CBT730	RA	NC_008543	2,281,427	C→G	100%	N79K (AAC→AAG)	Bcen2424_5223 →	Bcen2424_5223 →	hemagluttinin domain‑containing protein	Y	N
Low carbon, planktonic	CBT743	RA	NC_008543	2,282,837	G→C	5.0%	S549S (TCG→TCC)	Bcen2424_5223 →	Bcen2424_5223 →	hemagluttinin domain‑containing protein	N	Y
Low carbon, planktonic	CBT746	RA	NC_008543	2,287,430	C→G	6.5%	S2080S (TCC→TCG)	Bcen2424_5223 →	Bcen2424_5223 →	hemagluttinin domain‑containing protein	N	Y
Low carbon, large bead	CBT734	RA	NC_008543	2,294,843	C→T	9.5%	L43F (CTC→TTC)	Bcen2424_5229 →	Bcen2424_5229 →	FkbM family methyltransferase	Y	N
Low carbon, large bead	CBT734	RA	NC_008543	2,294,906	G→A	26.5%	A64T (GCG→ACG)	Bcen2424_5229 →	Bcen2424_5229 →	FkbM family methyltransferase	Y	N
Low carbon, large bead	CBT734	RA	NC_008543	2,295,222	A→T	8.4%	K169I (AAA→ATA)	Bcen2424_5229 →	Bcen2424_5229 →	FkbM family methyltransferase	Y	N
Low carbon, large bead	CBT734	RA	NC_008543	2,295,766	Δ1 bp	19.7%	coding (1050/1974 nt)	Bcen2424_5229 →	Bcen2424_5229 →	FkbM family methyltransferase	Y	N
Low carbon, large bead	CBT734	JC	NC_008543	2,295,777	Δ26 bp	13.1%	coding (1061‑1086/1974 nt)	Bcen2424_5229 →	Bcen2424_5229 →	FkbM family methyltransferase	Y	N
High carbon, planktonic	CBT741	RA	NC_008543	2,304,979	T→C	5.1%	T501A (ACG→GCG)	Bcen2424_5237 ←	Bcen2424_5237 ←	carbamoyl‑phosphate synthase subunit L	Y	N
High carbon, large bead	CBT722	RA	NC_008543	2,312,869	G→A	28.7%	K356K (AAG→AAA)	Bcen2424_5243 →	Bcen2424_5243 →	Rieske (2Fe‑2S) domain‑containing protein	N	Y
High carbon, planktonic	CBT739	RA	NC_008543	2,320,483	C→T	7.8%	R128R (CGG→CGA)	Bcen2424_5248 ←	Bcen2424_5248 ←	porin	N	Y
High carbon, small bead	CBT725	RA	NC_008543	2,322,007	Δ1 bp	5.0%	intergenic (+71/‑250)	Bcen2424_5249 → / → Bcen2424_5250	None	IS605 family transposase OrfB/lysine exporter protein LysE/YggA	N	N
Low carbon, large bead	CBT734	RA	NC_008543	2,386,846	C→T	26.2%	G170D (GGC→GAC)	Bcen2424_5298 ←	Bcen2424_5298 ←	binding‑protein‑dependent transport systems inner membrane component	Y	N
Low carbon, large bead	CBT734	RA	NC_008543	2,411,234	G→A	6.8%	L124L (CTC→CTT)	Bcen2424_5321 ←	Bcen2424_5321 ←	aldehyde dehydrogenase	N	Y
High carbon, large bead	CBT722	RA	NC_008543	2,567,818	G→T	5.6%	E209D (GAG→GAT)	Bcen2424_5469 →	Bcen2424_5469 →	major facilitator transporter	Y	N
High carbon, planktonic	CBT739	RA	NC_008543	2,580,587	C→T	6.3%	G134G (GGG→GGA)	Bcen2424_5484 ←	Bcen2424_5484 ←	hypothetical protein	N	Y
High carbon, large bead	CBT718	JC	NC_008543	2,597,210	Δ56 bp	13.8%	intergenic (+59/+90)	Bcen2424_5494 → / ← Bcen2424_5495	None	heavy metal translocating P‑type ATPase/N‑acetyltransferase GCN5	N	N
Low carbon, large bead	CBT733	JC	NC_008543	2,597,217	Δ49 bp	17.3%	intergenic (+66/+90)	Bcen2424_5494 → / ← Bcen2424_5495	None	heavy metal translocating P‑type ATPase/N‑acetyltransferase GCN5	N	N
Low carbon, large bead	CBT735	JC	NC_008543	2,597,217	Δ49 bp	34.8%	intergenic (+66/+90)	Bcen2424_5494 → / ← Bcen2424_5495	None	heavy metal translocating P‑type ATPase/N‑acetyltransferase GCN5	N	N
High carbon, planktonic	CBT737	JC	NC_008543	2,597,217	Δ49 bp	18.2%	intergenic (+66/+90)	Bcen2424_5494 → / ← Bcen2424_5495	None	heavy metal translocating P‑type ATPase/N‑acetyltransferase GCN5	N	N
Low carbon, planktonic	CBT743	JC	NC_008543	2,597,217	Δ49 bp	45.8%	intergenic (+66/+90)	Bcen2424_5494 → / ← Bcen2424_5495	None	heavy metal translocating P‑type ATPase/N‑acetyltransferase GCN5	N	N
High carbon, small bead	CBT727	RA	NC_008543	2,600,369	C→A	5.3%	S44S (TCG→TCT)	Bcen2424_5498 ←	Bcen2424_5498 ←	MgtC/SapB transporter	N	Y
High carbon, small bead	CBT727	RA	NC_008543	2,643,009	A→T	6.3%	N78Y (AAC→TAC)	Bcen2424_5535 →	Bcen2424_5535 →	hypothetical protein	Y	N
High carbon, planktonic	CBT739	RA	NC_008543	2,647,378	C→A	6.6%	E174* (GAA→TAA)	Bcen2424_5539 ←	Bcen2424_5539 ←	oligopeptide/dipeptide ABC transporter ATPase	Y	N
High carbon, planktonic	CBT737	RA	NC_008543	2,676,815	G→A	12.3%	A304V (GCT→GTT)	Bcen2424_5567 ←	Bcen2424_5567 ←	phage integrase family protein	Y	N
High carbon, small bead	CBT727	RA	NC_008543	2,715,698	T→C	5.4%	C47R (TGC→CGC)	Bcen2424_5603 →	Bcen2424_5603 →	LysR family transcriptional regulator	Y	N
High carbon, planktonic	CBT739	RA	NC_008543	2,728,336	T→C	5.3%	L168P (CTG→CCG)	Bcen2424_5616 →	Bcen2424_5616 →	histidine utilization repressor	Y	N
Low carbon, planktonic	CBT747	RA	NC_008543	2,771,875	Δ1 bp	5.1%	coding (588/1056 nt)	Bcen2424_5655 ←	Bcen2424_5655 ←	LacI family transcriptional regulator	Y	N
High carbon, small bead	CBT727	RA	NC_008543	2,775,235	C→T	7.9%	P473S (CCG→TCG)	Bcen2424_5657 →	Bcen2424_5657 →	beta‑galactosidase	Y	N
High carbon, small bead	CBT726	RA	NC_008543	2,957,269	C→T	71.2%	A261V (GCG→GTG)	Bcen2424_5828 →	Bcen2424_5828 →	FAD dependent oxidoreductase	Y	N
High carbon, large bead	CBT720	RA	NC_008543	1,039,619:1	+G	6.0%	intergenic (‑137/+46)	Bcen2424_4131 ← / ← Bcen2424_4132	Bcen2424_4131 ←	helix‑hairpin‑helix DNA‑binding protein/RNA polymerase, sigma 38 subunit, RpoS	Y	N
High carbon, large bead	CBT722	RA	NC_008543	1,687,245:1	+C	5.0%	coding (101/963 nt)	Bcen2424_4700 ←	Bcen2424_4700 ←	glyoxalase/bleomycin resistance protein/dioxygenase	Y	N
High carbon, large bead	CBT720	RA	NC_008543	341,826:1	+T	5.9%	coding (1084/1278 nt)	Bcen2424_3503 →	Bcen2424_3503 →	epocide hydrolase domain‑containing protein	Y	N
High carbon, small bead	CBT727	RA	NC_008544	12,059	G→A	5.9%	G279D (GGC→GAC)	Bcen2424_5879 →	Bcen2424_5879 →	phosphoribosylglycinamide synthetase	Y	N
High carbon, small bead	CBT724	RA	NC_008544	27,640	Δ1 bp	5.5%	coding (550/837 nt)	Bcen2424_5896 →	Bcen2424_5896 →	shikimate 5‑dehydrogenase	Y	N
High carbon, large bead	CBT718	RA	NC_008544	58,773	G→A	5.7%	A99V (GCG→GTG)	Bcen2424_5923 ←	Bcen2424_5923 ←	biotin carboxylase	Y	N
High carbon, planktonic	CBT738	RA	NC_008544	90,369	G→A	35.8%	intergenic (+19/‑240)	Bcen2424_5956 → / → Bcen2424_5957	None	hypothetical protein/hypothetical protein	N	N
Low carbon, large bead	CBT732	RA	NC_008544	111,660	Δ1 bp	5.9%	coding (3033/5895 nt)	Bcen2424_5972 ←	Bcen2424_5972 ←	excinuclease ABC subunit A	Y	N
High carbon, small bead	CBT727	RA	NC_008544	112,030	G→A	5.8%	T888I (ACC→ATC)	Bcen2424_5972 ←	Bcen2424_5972 ←	excinuclease ABC subunit A	Y	N
High carbon, planktonic	CBT741	RA	NC_008544	128,052	T→C	5.2%	Y204C (TAC→TGC)	Bcen2424_5983 ←	Bcen2424_5983 ←	YadA domain‑containing protein	Y	N
Low carbon, large bead	CBT731	RA	NC_008544	142,951	G→A	5.7%	P96P (CCG→CCA)	Bcen2424_5997 →	Bcen2424_5997 →	general substrate transporter	N	Y
High carbon, planktonic	CBT739	RA	NC_008544	167,028	Δ1 bp	5.1%	coding (378/663 nt)	Bcen2424_6018 →	Bcen2424_6018 →	methyltransferase type 11	Y	N
High carbon, planktonic	CBT739	RA	NC_008544	198,003	C→T	6.5%	R416H (CGC→CAC)	Bcen2424_6050 ←	Bcen2424_6050 ←	methyl‑accepting chemotaxis sensory transducer	Y	N
High carbon, planktonic	CBT739	RA	NC_008544	215,191	A→G	5.8%	T244A (ACG→GCG)	Bcen2424_6068 →	Bcen2424_6068 →	LysR family transcriptional regulator	Y	N
High carbon, large bead	CBT718	RA	NC_008544	338,397	C→G	5.1%	G68A (GGC→GCC)	Bcen2424_6175 ←	Bcen2424_6175 ←	hypothetical protein	Y	N
High carbon, planktonic	CBT740	RA	NC_008544	392,577	C→G	6.2%	L827V (CTG→GTG)	Bcen2424_6222 →	Bcen2424_6222 →	hypothetical protein	Y	N
High carbon, small bead	CBT727	RA	NC_008544	423,608	T→C	6.9%	D113G (GAC→GGC)	Bcen2424_6244 ←	Bcen2424_6244 ←	cytochrome c biogenesis protein, transmembrane region	Y	N
High carbon, planktonic	CBT739	RA	NC_008544	503,142	G→A	6.9%	C116Y (TGC→TAC)	Bcen2424_6316 →	Bcen2424_6316 →	glycoside hydrolase family protein	Y	N
Low carbon, large bead	CBT732	RA	NC_008544	540,453	Δ1 bp	6.6%	coding (77/2922 nt)	Bcen2424_6350 →	Bcen2424_6350 →	transcriptional regulator	Y	N
High carbon, small bead	CBT727	RA	NC_008544	557,506	Δ1 bp	7.5%	coding (960/1068 nt)	Bcen2424_6361 ←	Bcen2424_6361 ←	secretion protein HlyD family protein	Y	N
High carbon, small bead	CBT727	RA	NC_008544	560,016	Δ1 bp	5.1%	coding (1507/1581 nt)	Bcen2424_6362 →	Bcen2424_6362 →	major facilitator transporter	Y	N
High carbon, planktonic	CBT739	RA	NC_008544	591,964	G→A	5.9%	intergenic (+13/+19)	Bcen2424_6392 → / ← Bcen2424_6393	None	hypothetical protein/extracellular ligand‑binding receptor	N	N
High carbon, planktonic	CBT739	RA	NC_008544	603,274	A→T	5.5%	E446V (GAG→GTG)	Bcen2424_6401 →	Bcen2424_6401 →	AMP‑dependent synthetase/ligase	Y	N
High carbon, planktonic	CBT739	RA	NC_008544	613,124	C→T	100%	R56W (CGG→TGG)	Bcen2424_6411 →	Bcen2424_6411 →	ATPase	Y	N
High carbon, planktonic	CBT739	RA	NC_008544	643,589	T→A	8.0%	L94H (CTC→CAC)	Bcen2424_6428 →	Bcen2424_6428 →	membrane protein	Y	N
High carbon, planktonic	CBT739	RA	NC_008544	647,871	G→A	6.3%	C201Y (TGC→TAC)	Bcen2424_6432 →	Bcen2424_6432 →	FAD‑dependent pyridine nucleotide‑disulfide oxidoreductase	Y	N
High carbon, planktonic	CBT736	RA	NC_008544	651,950	G→T	100%	P354P (CCG→CCT)	Bcen2424_6437 →	Bcen2424_6437 →	alcohol dehydrogenase	N	Y
High carbon, small bead	CBT726	RA	NC_008544	661,238	G→A	6.0%	A216A (GCG→GCA)	Bcen2424_6445 →	Bcen2424_6445 →	glycosyl transferase family protein	N	Y
High carbon, large bead	CBT723	RA	NC_008544	671,658	C→T	5.1%	A194V (GCG→GTG)	Bcen2424_6454 →	Bcen2424_6454 →	multi‑sensor hybrid histidine kinase	Y	N
High carbon, planktonic	CBT739	RA	NC_008544	690,305	C→A	5.1%	R187R (CGG→AGG)	Bcen2424_6477 →	Bcen2424_6477 →	RNA polymerase factor sigma‑54	N	Y
High carbon, large bead	CBT723	RA	NC_008544	781,604	T→G	8.9%	M5R (ATG→AGG)	Bcen2424_6556 →	Bcen2424_6556 →	alkylphosphonate utilization protein PhnA	Y	N
Low carbon, planktonic	CBT743	RA	NC_008544	875,989	T→A	5.6%	L150Q (CTG→CAG)	Bcen2424_6647 →	Bcen2424_6647 →	ABC transporter	Y	N
High carbon, small bead	CBT727	RA	NC_008544	900,614	C→T	5.4%	A124T (GCA→ACA)	Bcen2424_6671 ←	Bcen2424_6671 ←	aldehyde dehydrogenase	Y	N
High carbon, planktonic	CBT739	RA	NC_008544	923,389	C→T	6.3%	G424D (GGC→GAC)	Bcen2424_6692 ←	Bcen2424_6692 ←	LuxR family transcriptional regulator	Y	N
High carbon, planktonic	CBT740	RA	NC_008544	932,382	Δ1 bp	5.1%	coding (901/1818 nt)	Bcen2424_6698 ←	Bcen2424_6698 ←	methyl‑accepting chemotaxis sensory transducer	Y	N
High carbon, planktonic	CBT739	RA	NC_008544	960,427	C→A	21.0%	V324F (GTC→TTC)	Bcen2424_6720 ←	Bcen2424_6720 ←	aldehyde dehydrogenase	Y	N
High carbon, small bead	CBT726	RA	NC_008544	968,340	Δ1 bp	5.7%	coding (664/1581 nt)	Bcen2424_6728 ←	Bcen2424_6728 ←	hypothetical protein	Y	N
Low carbon, large bead	CBT730	RA	NC_008544	968,340	Δ1 bp	6.1%	coding (664/1581 nt)	Bcen2424_6728 ←	Bcen2424_6728 ←	hypothetical protein	Y	N
Low carbon, large bead	CBT734	RA	NC_008544	1,016,822	T→C	8.0%	T939T (ACA→ACG)	Bcen2424_6766 ←	Bcen2424_6766 ←	PE‑PGRS family protein	N	Y
High carbon, planktonic	CBT737	RA	NC_008544	1,016,822	T→C	7.4%	T939T (ACA→ACG)	Bcen2424_6766 ←	Bcen2424_6766 ←	PE‑PGRS family protein	N	Y
High carbon, small bead	CBT729	RA	NC_008544	1,023,602	T→C	5.1%	E3016E (GAA→GAG)	Bcen2424_6767 ←	Bcen2424_6767 ←	outer membrane autotransporter	N	Y
High carbon, large bead	CBT718	RA	NC_008544	1,029,055	C→T	7.1%	G1199S (GGC→AGC)	Bcen2424_6767 ←	Bcen2424_6767 ←	outer membrane autotransporter	Y	N
High carbon, large bead	CBT723	RA	NC_008544	1,030,160	G→A	6.6%	S830S (AGC→AGT)	Bcen2424_6767 ←	Bcen2424_6767 ←	outer membrane autotransporter	N	Y
High carbon, small bead	CBT725	RA	NC_008544	1,030,981	G→A	16.1%	Q557* (CAA→TAA)	Bcen2424_6767 ←	Bcen2424_6767 ←	outer membrane autotransporter	Y	N
High carbon, small bead	CBT727	RA	NC_008544	1,036,075	C→T	6.4%	T737I (ACC→ATC)	Bcen2424_6769 →	Bcen2424_6769 →	aerobic carbon monoxide dehydrogenase	Y	N
High carbon, planktonic	CBT738	RA	NC_008544	563,714:1	+G	5.1%	coding (421/1806 nt)	Bcen2424_6366 →	Bcen2424_6366 →	transcriptional regulator	Y	N
High carbon, small bead	CBT727	RA	NC_008545	85,660	G→A	6.4%	A144A (GCG→GCA)	Bcen2424_6870 →	Bcen2424_6870 →	hypothetical protein	N	Y
High carbon, small bead	CBT724	RA	NC_008545	98,110:1	+C	6.7%	coding (38/207 nt)	Bcen2424_6882 →	Bcen2424_6882 →	hypothetical protein	Y	N
