# Supplementary material for: Parallel genetic adaptation across environments differing in mode of growth or resource availability
Source: Evol Lett. 2018 Aug 4;2(4):355–67. doi: 10.1002/evl3.75 (PMC6121802; doi:10.1002/evl3.75)
Supplement: Supplementary file 8 — Table S4. [file EVL3-2-355-s008.xlsx]

## Sheet: Sheet1
			Similar environment	Bray-Curtis	Bray-Curtis >10%	Bray-Curtis operons	Euclidean distance	Presence/absence Jaccard similarity
Within-treatment similarity:
		Large bead, high carbon		0.368839	0.415954	0.384063	1.31293	0.120229
		Small bead, high carbon		0.365146	0.394931	0.365146	1.69319	0.11678
		Large bead, low carbon		0.496548	0.533517	0.499617	1.47053	0.14207
		Planktonic, high carbon		0.234704	0.262331	0.263007	2.42304	0.0682349
		Planktonic, low carbon		0.434316	0.457051	0.460305	1.13866	0.198919
Between-treatment similarity:
	Large bead, high carbon	Small bead, high carbon	Y	0.355111	0.391357	0.363901	1.54844	0.123276
	Large bead, high carbon	Large bead, low carbon	Y	0.157736	0.172134	0.165001	1.89479	0.0638307
	Large bead, high carbon	Planktonic, high carbon	Y	0.228198	0.26272	0.234701	2.03421	0.0665978
	Large bead, high carbon	Planktonic, low carbon	N	0.0543527	0.0584492	0.0551771	1.80829	0.0183111
	Small bead, high carbon	Large bead, low carbon	Y	0.163603	0.187976	0.165394	2.09473	0.0448788
	Small bead, high carbon	Planktonic, high carbon	Y	0.181979	0.190213	0.186589	2.306	0.0545792
	Small bead, high carbon	Planktonic, low carbon	N	0.0348402	0.0340943	0.0352515	2.11234	0.0118029
	Large bead, low carbon	Planktonic, high carbon	N	0.0250411	0.0249782	0.0279979	2.53935	0.0147937
	Large bead, low carbon	Planktonic, low carbon	Y	0.0182936	0.0180974	0.0182936	2.06742	0.0195006
	Planktonic, high carbon	Planktonic, low carbon	Y	0.114407	0.119063	0.115234	2.21454	0.0479004
Between versus within treatment difference in similarity (p-value)				< 10^-5	< 10^-5	< 10^-5	< 10^-5	< 10^-5
Similar vs dissimilar treatment difference in similarity (p-value)				< 10^-5	< 10^-5	< 10^-5	0.009	< 10^-5
Bold values of between-treatment similarity indicate that similarity between the two treatments is significantly lower than expected by chance
Note that unlike the other metrics, Euclidean distance increases as dissimilarity increases
